# Supplementary material for: Circulating levels of micronutrients and risk of infections: a Mendelian randomization study
Source: BMC Med. 2023 Mar 8;21:84. doi: 10.1186/s12916-023-02780-3 (PMC9993583; doi:10.1186/s12916-023-02780-3)
Supplement: Supplementary file 3 — Additional file 3: Table S5. Results from the meta-analysis for the genetic instruments used as the outcome in the Mendelian randomization analyses. Table S13. Phenome-wide association analysis of genetic instruments for copper. Table S14. Phenome-wide association analysis of genetic instruments for iron. Table S15. Phenome-wide association analysis of genetic instruments for selenium. Table S16. Phenome-wide association analysis of genetic instruments for zinc. Table S17. Phenome-wide association analysis of genetic instruments for beta carotene. Table S18. Phenome-wide association analysis of genetic instruments for vitamin B12. Table S19. Phenome-wide association analysis of genetic instruments for vitamin C. Table S20. Phenome-wide association analysis of genetic instruments for vitamin D. [file 12916_2023_2780_MOESM3_ESM.xlsx]

## Sheet: TS5
Additional file 3.
Table S5. Results from the meta-analysis for the genetic instruments used as the outcome in the Mendelian randomization analyses.
^a only SNPs present in both cohorts are reported for the meta-analyses
Abbreviations: Cu, Copper; A1, consensus effect allele output by METAL; A2, non-consensus effect output by METAL; EAF, effect allele frequency; Fe, Iron; OA,other allele; Se, Selenium; StdErr, standard error; Zn, Zinc
				Gastrointestinal infections					Pneumonia					Urinary tract infections
	rsID^a	A1	A2	EAF	Beta	StdErr	P value	Cochran’s Q	EAF	Beta	StdErr	P value	Cochran’s Q	EAF	Beta	StdErr	P value	Cochran’s Q
Cu	rs1175550	A	G	0.7357	0.0138	0.0094	0.1448	0.7847	0.7413	0.0141	0.0135	0.2958	0.3468	0.7433	0.0002	0.0099	0.9858	0.3677
	rs2769264	T	G	0.8242	0.0315	0.0109	0.003834	0.506	0.822	0.0141	0.0155	0.3643	0.716	0.8265	0.0037	0.0115	0.7508	0.4637
Fe	rs2228145	A	C	0.6643	0.0085	0.0088	0.3351	0.5969	0.6512	-0.0363	0.0125	0.003634	0.4966	0.6468	-0.0188	0.0091	0.03942	0.4366
	rs13007705	T	C	0.4013	-0.0016	0.0084	0.8457	0.8079	0.4076	-0.0048	0.012	0.6918	0.04866	0.4098	0.014	0.0088	0.1118	0.4655
	rs7630745	T	C	0.683	-0.0116	0.0089	0.1925	0.9769	0.6785	-0.0074	0.0127	0.5591	0.3602	0.6769	-0.0028	0.0091	0.7546	0.6782
	rs4854760	A	G	0.6911	-0.0015	0.009	0.8682	0.9045	0.6858	0.0068	0.0128	0.5934	0.8993	0.6828	0.0061	0.0091	0.5016	0.9254
	rs1800562	A	G	0.0559	-0.0018	0.0192	0.9248	0.1382	0.0614	0.0693	0.0262	0.008227	0.8435	0.0626	0.0177	0.0189	0.3511	0.02365
	rs12718598	T	C	0.5732	0.0036	0.0084	0.6683	0.3659	0.5629	0.0082	0.012	0.4965	0.1342	0.5593	0.0052	0.0088	0.5522	0.09002
	rs7385804	A	C	0.5731	0.0012	0.0083	0.8857	0.4033	0.5806	-0.0297	0.0119	0.01248	0.1749	0.5832	-0.0032	0.0087	0.7121	0.8583
	rs57659670	T	C	0.9292	-0.0062	0.016	0.699	0.9556	0.9286	-0.0042	0.0226	0.8534	0.04796	0.9282	-0.0045	0.0167	0.7866	0.5274
	rs77262773	T	C	0.0196	-0.0392	0.037	0.2906	0.04906	0.0216	-0.0273	0.0485	0.5738	0.5763	0.0222	-0.1031	0.0349	0.003117	0.1005
	rs2005682	A	T	0.749	0.0054	0.0097	0.5765	0.09941	0.7405	0.0073	0.0133	0.5858	0.4558	0.7388	0.0036	0.0099	0.7152	0.7005
	rs855791	A	G	0.3765	-0.0025	0.0085	0.7725	0.4462	0.3871	0.0098	0.0122	0.4186	0.3287	0.3908	-0.0112	0.0089	0.2082	0.9808
Se	rs921943	T	C	0.2722	-0.021	0.0093	0.02412	0.6255	0.2738	0.0023	0.013	0.8617	0.7931	0.2742	0.0072	0.0096	0.4519	0.147
Zn	rs1532423	A	G	0.3703	0.0066	0.0086	0.4409	0.664	0.38	-0.0068	0.0123	0.5802	0.2557	0.3833	0.0061	0.009	0.4969	0.2058
	rs2120019	T	C	0.7964	-0.0081	0.0102	0.4278	0.04952	0.7988	-0.0197	0.0145	0.1739	0.1904	0.7995	-0.0038	0.0107	0.7253	0.0973
Beta carotene	rs6564851	T	G	0.4307	0.0101	0.0084	0.2297	0.7782	0.4372	-0.0142	0.0121	0.2388	0.8747	0.4394	-0.0012	0.0088	0.8904	0.05573
Vitamin B12	rs2270655	C	G	0.0555	0.0023	0.0181	0.899	0.9698	0.0546	-0.0198	0.0259	0.4436	0.8227	0.0545	-0.0203	0.019	0.2859	0.6579
	rs1141321	T	C	0.3752	0.0076	0.0084	0.3648	0.1382	0.376	0.0149	0.0121	0.2173	0.5692	0.3762	0.0134	0.0088	0.1308	0.7033
	rs1801222	A	G	0.3404	-0.0164	0.0087	0.05877	0.8346	0.3472	-0.0091	0.0124	0.4629	0.3049	0.3495	-0.0119	0.009	0.1878	0.00769
	rs34324219	A	C	0.1072	-0.019	0.0134	0.1573	0.8449	0.1083	0.0035	0.019	0.8533	0.3941	0.1078	-0.0164	0.0141	0.2448	0.6719
	rs41281112	T	C	0.0312	0.0034	0.0239	0.8862	0.4438	0.0304	0.0386	0.0342	0.2587	0.8834	0.0301	-0.0218	0.0254	0.3926	0.9546
	rs3742801	T	C	0.3306	0.0202	0.0088	0.02204	0.09248	0.3372	0.0188	0.0123	0.1273	0.06856	0.3382	0.0017	0.009	0.848	0.3792
	rs2336573	T	C	0.0294	-0.0337	0.0247	0.1722	0.7337	0.0303	0.0292	0.0344	0.3966	0.8479	0.0306	-0.0107	0.0253	0.6714	0.3695
	rs602662	A	G	0.4529	-0.0336	0.0083	5.485e-05	0.01756	0.4662	0.0243	0.0119	0.0413	0.1267	0.4716	-0.0172	0.0088	0.04964	0.6909
	rs1131603	T	C	0.9202	-0.0157	0.0157	0.3178	0.2815	0.9239	-0.0448	0.023	0.05187	0.3712	0.9253	-0.0074	0.0172	0.6682	0.8865
Vitamin C	rs6693447	T	G	0.4839	0.0039	0.0083	0.635	0.03988	0.4935	-0.0031	0.0119	0.7946	0.5783	0.4959	-0.0024	0.0087	0.7865	0.2277
	rs33972313	T	C	0.027	0.0442	0.0263	0.09206	0.7364	0.0288	0.0073	0.0362	0.8393	0.6628	0.0292	-0.0174	0.0264	0.5106	0.9523
	rs10051765	T	C	0.6188	0.0016	0.0085	0.8473	0.8855	0.6269	-0.0186	0.0123	0.1292	0.8753	0.6289	0.0163	0.0091	0.07204	0.1416
	rs174547	T	C	0.6044	-0.0063	0.0085	0.4602	0.5255	0.6131	0.0215	0.0119	0.07133	0.9707	0.6151	-0.0026	0.0088	0.7649	0.2799
	rs117885456	A	G	0.0867	0.0117	0.0148	0.4284	0.9375	0.0878	0.006	0.0211	0.7777	0.8621	0.0878	-0.0246	0.0156	0.1141	0.4549
	rs2559850	A	G	0.5851	-0.0109	0.0084	0.1934	0.9259	0.5859	0.0128	0.012	0.2841	0.9337	0.5862	-0.0045	0.0088	0.6106	0.8325
	rs10136000	A	G	0.2964	-0.0105	0.0092	0.2499	0.4027	0.2954	0.0309	0.0131	0.01817	0.9039	0.2949	-0.0192	0.0095	0.0428	0.9075
	rs56738967	C	G	0.3137	0.0204	0.0089	0.02153	0.3517	0.3142	-0.0291	0.0127	0.02202	0.9517	0.315	-0.0019	0.0094	0.8411	0.659
	rs9895661	T	C	0.8178	-0.0035	0.0107	0.7456	0.308	0.8196	0.0078	0.0154	0.6146	0.1303	0.8204	0.013	0.0112	0.2468	0.2728
Vitamin D	rs6698680	A	G	0.4839	0.0037	0.0083	0.6514	0.03846	0.4935	-0.0032	0.0119	0.7869	0.584	0.4959	-0.0025	0.0087	0.7729	0.2339
	rs3750296	C	G	0.36	0.0003	0.0086	0.9702	0.6485	0.3568	-0.0026	0.0124	0.8366	0.3367	0.355	-0.0055	0.0089	0.5339	0.3184
	rs7519574	A	G	0.1491	0.014	0.0117	0.2295	0.06625	0.1543	0.0192	0.0165	0.2455	0.9614	0.156	0.0058	0.0122	0.6336	0.1839
	rs2934744	A	C	0.735	-0.0041	0.0112	0.7112	1	0.735	-0.0257	0.0175	0.1414	1	0.735	-0.0095	0.0133	0.4722	1
	rs7528419	A	G	0.7835	0.0023	0.01	0.8211	0.5858	0.7828	0.0151	0.0142	0.2874	0.008541	0.7826	0.003	0.0103	0.775	0.9161
	rs3768013	A	G	0.3579	-0.0033	0.0087	0.7047	0.6486	0.3603	-0.0216	0.0122	0.07631	0.8613	0.361	-0.0131	0.0089	0.1399	0.9281
	rs12123821	T	C	0.0423	0.0114	0.0207	0.5808	0.7401	0.0435	0.0112	0.0289	0.6972	0.3944	0.0437	-0.0136	0.0213	0.5231	0.6565
	rs867772	A	G	0.3	0.0042	0.009	0.6394	0.8129	0.3029	-0.0114	0.0128	0.3741	0.5158	0.3043	-0.0013	0.0095	0.8894	0.4533
	rs11127048	A	G	0.626	0.0047	0.0102	0.6454	1	0.626	-0.0133	0.016	0.4051	1	0.626	-0.0156	0.0121	0.1983	1
	rs6724965	A	G	0.7982	0.0283	0.0103	0.006184	0.3962	0.8036	0.0149	0.0147	0.3107	0.1444	0.8048	0.007	0.0109	0.5243	0.2873
	rs7569755	A	G	0.2404	-0.0102	0.0099	0.2993	0.1395	0.2512	-0.0109	0.0136	0.424	0.04781	0.2537	-0.0087	0.01	0.3812	0.4358
	rs1047891	A	C	0.3214	0.0045	0.0088	0.6102	0.8655	0.3218	0.0157	0.0126	0.2143	0.9284	0.3211	0.0173	0.0093	0.06435	0.7948
	rs2011425	T	G	0.9314	0.005	0.0165	0.7624	0.5418	0.9293	-0.0336	0.0233	0.1501	0.3856	0.9289	-0.0296	0.017	0.08142	0.6625
	rs1972994	A	T	0.2969	0.0107	0.0091	0.2424	0.9175	0.3085	0.0082	0.0127	0.5155	0.1246	0.3115	-0.0012	0.0093	0.8943	0.9974
	rs6438900	C	G	0.7062	0.0008	0.0091	0.9337	0.09588	0.7118	0.0012	0.013	0.9238	0.6951	0.7121	-0.0203	0.0097	0.03615	0.7719
	rs6773343	T	C	0.734	-0.0127	0.0094	0.1786	0.8318	0.7316	0.0184	0.0134	0.1681	0.2117	0.7305	-0.0041	0.0097	0.6725	0.5594
	rs78649910	A	T	0.1179	-0.0159	0.0128	0.2155	0.274	0.1166	-0.0107	0.0183	0.5583	0.8826	0.1164	0.0211	0.0136	0.1225	0.7048
	rs7699711	T	G	0.565	-0.0127	0.01	0.2023	1	0.565	-0.0022	0.0156	0.888	1	0.565	0.0093	0.0119	0.4346	1
	rs58073039	A	G	0.7276	0.0171	0.0092	0.06372	0.1157	0.7226	0.0207	0.0131	0.1132	0.9855	0.7214	0.0017	0.0097	0.8577	0.603
	rs1229984	T	C	0.0146	-0.0651	0.0413	0.1149	0.454	0.0165	-0.0291	0.0531	0.5841	0.3267	0.0166	0.0262	0.0387	0.4992	0.7315
	rs7718395	C	G	0.6523	-0.0169	0.0087	0.0523	0.2663	0.6568	-0.018	0.0124	0.1484	0.7421	0.6579	0.0071	0.0092	0.4376	0.7149
	rs3822868	A	G	0.212	0.0098	0.012	0.4156	1	0.212	-0.0334	0.0188	0.07554	1	0.212	0.0065	0.0143	0.6506	1
	rs111529171	C	G	0.1965	0.0144	0.0104	0.1686	0.6835	0.2011	0.0435	0.0146	0.003006	0.3944	0.2015	-0.017	0.011	0.1216	0.1693
	rs1011468	A	G	0.473	0.0104	0.0083	0.2097	0.809	0.4741	0.0388	0.0119	0.001075	0.2859	0.4745	0.0163	0.0087	0.06056	0.2692
	rs1858889	A	C	0.5281	0.0108	0.0083	0.1934	0.07968	0.5236	-0.0032	0.0119	0.785	0.6549	0.522	-0.0025	0.0087	0.7765	0.07014
	rs804280	A	C	0.6491	0.0068	0.0088	0.4357	0.9395	0.6369	0.0002	0.0125	0.9849	0.3719	0.6329	0.0003	0.0091	0.9721	0.4323
	rs34726834	T	C	0.283	-0.0143	0.0091	0.117	0.5361	0.2776	-0.002	0.013	0.8796	0.4564	0.2766	-0.0028	0.0097	0.7728	0.5388
	rs7828742	A	G	0.4483	-0.004	0.0083	0.6253	0.959	0.4412	0.0105	0.0119	0.378	0.7214	0.4385	-0.0003	0.0087	0.9688	0.9372
	rs10818769	C	G	0.163	0.0035	0.0113	0.7583	0.9388	0.159	-0.0074	0.016	0.6443	0.3888	0.1578	-0.0089	0.0118	0.4473	0.1409
	rs10887718	T	C	0.5656	-0.0068	0.0083	0.4161	0.7382	0.5599	-0.0028	0.0119	0.8157	0.1539	0.5579	0.0048	0.0088	0.5855	0.09134
	rs10832218	T	C	0.6779	0.0023	0.0095	0.81	0.06782	0.6924	0.0075	0.0141	0.5971	0.862	0.698	0.0246	0.0105	0.01876	0.7422
	rs577185477	T	C	0.9876	-0.0106	0.0383	0.7826	0.0579	0.9878	-0.0189	0.0553	0.7332	0.8525	0.9877	-0.0037	0.0407	0.9281	0.1851
	rs523583	A	C	0.4985	0.0014	0.0083	0.8628	0.08901	0.5035	-0.016	0.0119	0.1772	0.4631	0.5052	0.0006	0.0087	0.947	0.4927
	rs12803256	A	G	0.3775	-0.0097	0.0087	0.2687	0.2021	0.3547	-0.0174	0.0127	0.1703	0.9381	0.3461	0.0038	0.0093	0.6838	0.9263
	rs1149605	T	C	0.8314	-0.0236	0.0111	0.03349	0.5715	0.8311	-0.0135	0.0156	0.3879	0.1093	0.8311	0.0119	0.0116	0.3023	0.3783
	rs964184	C	G	0.8593	0.0001	0.0118	0.9925	0.2667	0.8604	0.0046	0.0169	0.7842	0.3263	0.8615	-0.0096	0.0125	0.4425	0.2697
	rs2847500	A	G	0.1405	0.0073	0.012	0.5437	0.2408	0.1372	0.0224	0.0172	0.1934	0.7691	0.1358	-0.0204	0.0125	0.104	0.1786
	rs12317268	A	G	0.7476	-0.0004	0.0098	0.9665	0.967	0.7602	0.0176	0.0143	0.2183	0.1811	0.765	-0.0092	0.0106	0.384	0.1969
	rs9668081	T	C	0.542	0.0107	0.0099	0.2809	1	0.542	-0.0077	0.0155	0.6183	1	0.542	-0.0016	0.0118	0.8945	1
	rs10859995	T	C	0.3637	-0.0089	0.0086	0.2973	0.2602	0.3732	-0.0091	0.0122	0.4591	0.8891	0.3764	-0.0078	0.009	0.3868	0.4417
	rs8018720	C	G	0.8411	-0.0174	0.0114	0.1275	0.6219	0.8362	-0.0012	0.0161	0.9385	0.2328	0.836	-0.0249	0.0118	0.03535	0.6153
	rs261291	T	C	0.6199	0.0163	0.0086	0.05734	0.0834	0.6238	0.0086	0.012	0.4723	0.6534	0.6254	0.0154	0.0088	0.08085	0.7848
	rs1800588	T	C	0.2408	-0.0038	0.0097	0.6906	0.8477	0.2373	0.0161	0.0138	0.2426	0.1515	0.236	-0.0091	0.0101	0.368	0.9605
	rs17765311	A	C	0.6255	0.0064	0.0086	0.4532	0.9753	0.631	-0.0021	0.0123	0.862	0.6425	0.634	-0.0136	0.0088	0.1235	0.7889
	rs62007299	A	G	0.6853	-0.0223	0.009	0.01294	0.08896	0.6901	0.0074	0.0126	0.5558	0.863	0.6911	0.0155	0.0093	0.09729	0.9635
	rs8063706	A	T	0.7186	-0.0004	0.0092	0.9618	0.5922	0.7205	0.0122	0.0132	0.3541	0.1686	0.7214	-0.0013	0.0095	0.8904	0.3344
	rs77924615	A	G	0.2159	-0.0096	0.0101	0.3427	0.4845	0.2131	-0.0155	0.0144	0.283	0.8852	0.2123	0.0102	0.0106	0.3349	0.1733
	rs1800775	A	C	0.497	0.0034	0.0082	0.678	0.6214	0.4953	-0.0104	0.0119	0.3789	0.5951	0.4955	-0.0018	0.0087	0.8382	0.2233
	rs2909218	T	C	0.8145	0.0122	0.0107	0.2552	0.5789	0.8117	-0.0145	0.0151	0.3349	0.4257	0.811	0.0124	0.0111	0.2609	0.1782
	rs8091117	A	C	0.075	0.0002	0.0157	0.9913	0.2343	0.0734	0.0042	0.0227	0.8519	0.05684	0.0729	0.0271	0.0167	0.1052	0.8826
	rs2037511	A	G	0.1631	-0.0004	0.0112	0.9681	0.71	0.1642	-0.0147	0.016	0.3578	0.9024	0.1647	-0.0038	0.0116	0.7416	0.4122
	rs57631352	A	G	0.6746	0.0029	0.0088	0.741	0.7405	0.6788	-0.014	0.0125	0.265	0.4249	0.6798	0.0065	0.0093	0.4864	0.678
	rs73015021	A	G	0.894	0.0039	0.0135	0.7748	0.2931	0.8912	-0.0095	0.019	0.6162	0.604	0.8907	-0.0029	0.0141	0.8385	0.8366
	rs10500209	T	C	0.7064	-0.0022	0.0091	0.8119	0.1112	0.7086	0.0188	0.013	0.1486	0.6232	0.7096	0.0033	0.0094	0.725	0.8204
	rs58542926	T	C	0.0681	0.0116	0.0166	0.484	0.3536	0.0698	-0.0007	0.0232	0.9764	0.06824	0.0701	-0.0407	0.0169	0.01627	0.8917
	rs3814995	T	C	0.3468	-0.0057	0.0087	0.5129	0.4698	0.3407	0.0057	0.0125	0.6473	0.04107	0.3392	-0.0258	0.0093	0.005414	0.9825
	rs157595	A	G	0.3309	-0.0043	0.009	0.633	0.06592	0.3392	0.0136	0.0128	0.2859	0.6186	0.3438	0.0064	0.0091	0.4838	0.1736
	rs8103262	T	C	0.6928	0.0001	0.0089	0.9913	0.269	0.6965	0.031	0.0127	0.01471	0.7883	0.6922	0.0146	0.0094	0.12	0.3805
	rs6123359	A	G	0.8864	-0.0089	0.0132	0.5022	0.1383	0.887	-0.0208	0.0188	0.2707	0.7545	0.8872	-0.0245	0.0139	0.07725	0.1813
	rs6127099	A	T	0.7277	0.0112	0.0094	0.2333	0.6371	0.7264	0.0132	0.0134	0.3242	0.214	0.7262	0.0181	0.0099	0.06915	0.3768
	rs2762942	A	G	0.9472	0.0039	0.0184	0.8304	0.07855	0.9477	0.0039	0.0262	0.8812	0.6693	0.9478	-0.0048	0.019	0.8024	0.4431
	rs2229742	C	G	0.1079	-0.0122	0.0134	0.362	0.2661	0.1065	-0.0041	0.019	0.8302	0.6043	0.1061	-0.0112	0.014	0.4212	0.5862
	rs2074735	C	G	0.1287	0.0114	0.0129	0.3769	0.5848	0.1215	-0.029	0.019	0.1276	0.3453	0.1188	-0.0185	0.0142	0.1912	0.5614
	rs960596	T	C	0.36	0.0053	0.0086	0.536	0.9967	0.3568	-0.005	0.0124	0.6848	0.5127	0.356	0.0107	0.0092	0.2444	0.1015

## Sheet: TS13_Cu
Table S13. Phenome-wide association analysis of genetic instruments for copper.
^a Only diseases and traits with <5E-08 and r^2 > 0.8 are reported
Abbreviations: A1, the effect allele (aligned to the + strand) for the input SNP; A2, the non-effect allele (aligned to the + strand) for the input SNP; Beta, association between the trait and the SNP expressed per additional copy of the effect allele (odds ratios are given on the log-scale); Dataset, the dataset ID; Efo, the EFO ontology term for the phenotype or disease; PMID, PubMed ID; StdErr…
Analysis	rsID	A1	A2	Trait^a	Efo	Study	PMID	Ancestry	Year	Beta	StdErr	P value	Direction	N	N_cases	N_controls	N_studies	Unit	Dataset
Main	rs1175550	G	A	High light scatter reticulocyte count	EFO_0007986	Astle W	27863252	European	2016	0.063	0.004249	1e-49	+	-	-	-	-	unit increase	NHGRI-EBI_GWAS_Catalog
	rs1175550	G	A	High light scatter reticulocyte count	EFO_0004586	Astle W	27863252	European	2016	0.063	0.00425	1.026e-49	+	173480	0	173480	2	IVNT	Astle-W_Blood-Cell-Traits_EUR_2016
	rs1175550	G	A	Mean corpuscular hemoglobin concentration	EFO_0004528	Astle W	27863252	European	2016	0.05687	0.004101	1e-43	+	-	-	-	-	unit increase	NHGRI-EBI_GWAS_Catalog
	rs1175550	G	A	Mean corpuscular hemoglobin concentration	EFO_0004586	Astle W	27863252	European	2016	0.05687	0.004107	1.37e-43	+	173480	0	173480	2	IVNT	Astle-W_Blood-Cell-Traits_EUR_2016
	rs1175550	G	A	High light scatter reticulocyte percentage of red cells	EFO_0007986	Astle W	27863252	European	2016	0.05866	0.004245	2e-43	+	-	-	-	-	unit increase	NHGRI-EBI_GWAS_Catalog
	rs1175550	G	A	High light scatter percentage of red cells	EFO_0004586	Astle W	27863252	European	2016	0.05866	0.00425	2.498e-43	+	173480	0	173480	2	IVNT	Astle-W_Blood-Cell-Traits_EUR_2016
	rs1175550	G	A	Reticulocyte count	EFO_0007986	Astle W	27863252	European	2016	0.05804	0.004251	2e-42	+	-	-	-	-	unit increase	NHGRI-EBI_GWAS_Catalog
	rs1175550	G	A	Reticulocyte count	EFO_0004586	Astle W	27863252	European	2016	0.05804	0.004256	2.439e-42	+	173480	0	173480	2	IVNT	Astle-W_Blood-Cell-Traits_EUR_2016
	rs1175550	G	A	Reticulocyte fraction of red cells	EFO_0007986	Astle W	27863252	European	2016	0.05188	0.004251	3e-34	+	-	-	-	-	unit increase	NHGRI-EBI_GWAS_Catalog
	rs1175550	G	A	Reticulocyte fraction of red cells	EFO_0004586	Astle W	27863252	European	2016	0.05188	0.004254	3.287e-34	+	173480	0	173480	2	IVNT	Astle-W_Blood-Cell-Traits_EUR_2016
	rs1175550	G	A	Immature fraction of reticulocytes	EFO_0004586	Astle W	27863252	European	2016	0.04554	0.004211	2.974e-27	+	173480	0	173480	2	IVNT	Astle-W_Blood-Cell-Traits_EUR_2016
	rs1175550	G	A	Immature fraction of reticulocytes	EFO_0007986	Astle W	27863252	European	2016	0.04554	0.004212	3e-27	+	-	-	-	-	unit increase	NHGRI-EBI_GWAS_Catalog
	rs1175550	G	A	Red cell distribution width	EFO_0004586	Astle W	27863252	European	2016	-0.03962	0.004197	3.719e-21	-	173480	0	173480	2	IVNT	Astle-W_Blood-Cell-Traits_EUR_2016
	rs2769264	T	G	Copper levels	CHEBI_28694	Evans DM	23720494	European	2013	NA	NA	2.63e-20	NA	2603	-	-	-	-	GRASP
	rs2769264	T	G	Blood trace element Cu levels	EFO_0005267	Evans DM	23720494	European	2013	-0.313	0.03395	3e-20	-	-	-	-	-	unit increase	NHGRI-EBI_GWAS_Catalog
	rs1175550	G	A	Mean corpuscular hemoglobin concentration	EFO_0004528	van der Harst P	23222517	Mixed	2012	NA	NA	8.6e-15	NA	71861	-	-	-	-	GRASP
	rs1175550	G	A	Hemoglobin concentration	EFO_0004586	Astle W	27863252	European	2016	0.03197	0.004206	2.932e-14	+	173480	0	173480	2	IVNT	Astle-W_Blood-Cell-Traits_EUR_2016
	rs1175550	G	A	Mean corpuscular volume	EFO_0004586	Astle W	27863252	European	2016	-0.03046	0.004184	3.322e-13	-	173480	0	173480	2	IVNT	Astle-W_Blood-Cell-Traits_EUR_2016
	rs1175550	G	A	Red blood cell count	EFO_0004586	Astle W	27863252	European	2016	0.03013	0.004217	8.932e-13	+	173480	0	173480	2	IVNT	Astle-W_Blood-Cell-Traits_EUR_2016
	rs1175550	G	A	Red blood cell count	EFO_0004305	Astle W	27863252	European	2016	0.03013	0.004217	9e-13	+	-	-	-	-	unit increase	NHGRI-EBI_GWAS_Catalog
	rs1175550	G	A	Blood trace element Cu levels	EFO_0005267	Evans DM	23720494	European	2013	-0.198	0.03184	5e-10	-	-	-	-	-	unit decrease	NHGRI-EBI_GWAS_Catalog
	rs1175550	G	A	Copper levels	CHEBI_28694	Evans DM	23720494	European	2013	NA	NA	5.03e-10	NA	2603	-	-	-	-	GRASP
Seoncary Jäger et al.	rs1175552	C	A	High light scatter reticulocyte count	EFO_0004586	Astle W	27863252	European	2016	-0.05698	0.004179	2.49e-42	-	173480	0	173480	2	IVNT	Astle-W_Blood-Cell-Traits_EUR_2016
	rs1175552	C	A	Mean corpuscular hemoglobin concentration	EFO_0004586	Astle W	27863252	European	2016	-0.05432	0.004039	3.168e-41	-	173480	0	173480	2	IVNT	Astle-W_Blood-Cell-Traits_EUR_2016
	rs1175552	C	A	Reticulocyte count	EFO_0004586	Astle W	27863252	European	2016	-0.05347	0.004185	2.237e-37	-	173480	0	173480	2	IVNT	Astle-W_Blood-Cell-Traits_EUR_2016
	rs1175552	C	A	High light scatter percentage of red cells	EFO_0004586	Astle W	27863252	European	2016	-0.05279	0.00418	1.41e-36	-	173480	0	173480	2	IVNT	Astle-W_Blood-Cell-Traits_EUR_2016
	rs1175552	C	A	Reticulocyte fraction of red cells	EFO_0004586	Astle W	27863252	European	2016	-0.04747	0.004183	7.642e-30	-	173480	0	173480	2	IVNT	Astle-W_Blood-Cell-Traits_EUR_2016
	rs1175552	C	A	Immature fraction of reticulocytes	EFO_0004586	Astle W	27863252	European	2016	-0.04005	0.004141	3.962e-22	-	173480	0	173480	2	IVNT	Astle-W_Blood-Cell-Traits_EUR_2016
	rs1175552	C	A	Red cell distribution width	EFO_0004586	Astle W	27863252	European	2016	0.03511	0.004127	1.795e-17	+	173480	0	173480	2	IVNT	Astle-W_Blood-Cell-Traits_EUR_2016
	rs1175552	C	A	Hemoglobin concentration	EFO_0004586	Astle W	27863252	European	2016	-0.03111	0.004136	5.445e-14	-	173480	0	173480	2	IVNT	Astle-W_Blood-Cell-Traits_EUR_2016
	rs1175552	C	A	Red blood cell count	EFO_0004586	Astle W	27863252	European	2016	-0.02908	0.004147	2.337e-12	-	173480	0	173480	2	IVNT	Astle-W_Blood-Cell-Traits_EUR_2016
	rs1175552	C	A	Mean corpuscular volume	EFO_0004586	Astle W	27863252	European	2016	0.02856	0.004114	3.869e-12	+	173480	0	173480	2	IVNT	Astle-W_Blood-Cell-Traits_EUR_2016
	rs6467617	C	T	Platelet distribution width	EFO_0004586	Astle W	27863252	European	2016	0.04691	0.007262	1.052e-10	+	173480	0	173480	2	IVNT	Astle-W_Blood-Cell-Traits_EUR_2016

## Sheet: TS14_Fe
Table S14. Phenome-wide association analysis of genetic instruments for iron
^a Only diseases and traits with <5E-08 and r^2 > 0.8 are reported
Abbreviations: A1, the effect allele (aligned to the + strand) for the input SNP; A2, the non-effect allele (aligned to the + strand) for the input SNP; Beta, association between the trait and the SNP expressed per additional copy of the effect allele (odds ratios are given on the log-scale); Dataset, the dataset ID; Efo, the EFO ontology term for the phenotype or disease; PMID, PubMed ID; StdErr…
Analysis	rsID	A1	A2	Trait^a	Efo	Study	PMID	Ancestry	Year	Beta	StdErr	P value	Direction	N	N_cases	N_controls	N_studies	Unit	Dataset
Main	rs1800562	A	G	Mean corpuscular hemoglobin	EFO_0004586	Astle W	27863252	European	2016	0.2996	0.006343	0	+	173480	0	173480	2	IVNT	Astle-W_Blood-Cell-Traits_EUR_2016
	rs1800562	A	G	Disorders of mineral metabolism	EFO_0009556	Neale B	UKBB	European	2017	0.007118	0.0001541	0	+	337199	390	336809	1	risk diff	Neale-B_UKBB_EUR_2017
	rs855791	G	A	Mean corpuscular hemoglobin	EFO_0004586	Astle W	27863252	European	2016	0.1704	0.003553	0	+	173480	0	173480	2	IVNT	Astle-W_Blood-Cell-Traits_EUR_2016
	rs855791	G	A	Mean corpuscular volume	EFO_0004586	Astle W	27863252	European	2016	0.1424	0.003544	0	+	173480	0	173480	2	IVNT	Astle-W_Blood-Cell-Traits_EUR_2016
	rs9399136	C	T	Mean corpuscular hemoglobin	EFO_0004586	Astle W	27863252	European	2016	0.2141	0.004054	0	+	173480	0	173480	2	IVNT	Astle-W_Blood-Cell-Traits_EUR_2016
	rs9399136	C	T	Mean corpuscular volume	EFO_0004586	Astle W	27863252	European	2016	0.201	0.004041	0	+	173480	0	173480	2	IVNT	Astle-W_Blood-Cell-Traits_EUR_2016
	rs9399136	C	T	Red blood cell count	EFO_0004586	Astle W	27863252	European	2016	-0.1866	0.004077	0	-	173480	0	173480	2	IVNT	Astle-W_Blood-Cell-Traits_EUR_2016
	rs855791	G	A	Red cell distribution width	EFO_0004586	Astle W	27863252	European	2016	-0.125	0.003556	9.79e-271	-	173480	0	173480	2	IVNT	Astle-W_Blood-Cell-Traits_EUR_2016
	rs1800562	A	G	Iron status biomarkers transferrin saturation	EFO_0004461;EFO_0006333	Benyamin B	25352340	European	2014	0.577	0.01642	2e-270	+	-	-	-	-	unit increase	NHGRI-EBI_GWAS_Catalog
	rs9399136	C	T	Plateletcrit	EFO_0004586	Astle W	27863252	European	2016	0.1345	0.004196	2.26e-225	+	173480	0	173480	2	IVNT	Astle-W_Blood-Cell-Traits_EUR_2016
	rs1800562	A	G	Red cell distribution width	EFO_0004586	Astle W	27863252	European	2016	-0.1917	0.006356	7.77e-200	-	173480	0	173480	2	IVNT	Astle-W_Blood-Cell-Traits_EUR_2016
	rs1800562	A	G	Mean corpuscular hemoglobin concentration	EFO_0004586	Astle W	27863252	European	2016	0.1862	0.006225	1.11e-196	+	173480	0	173480	2	IVNT	Astle-W_Blood-Cell-Traits_EUR_2016
	rs1800562	A	G	Iron status biomarkers transferrin levels	EFO_0004461;EFO_0006341	Benyamin B	25352340	European	2014	0.479	0.01605	9e-196	+	-	-	-	-	unit decrease	NHGRI-EBI_GWAS_Catalog
	rs855791	G	A	Mean corpuscular hemoglobin concentration	EFO_0004586	Astle W	27863252	European	2016	0.102	0.003479	5.2e-189	+	173480	0	173480	2	IVNT	Astle-W_Blood-Cell-Traits_EUR_2016
	rs9399136	C	T	Platelet count	EFO_0004586	Astle W	27863252	European	2016	0.1184	0.004185	4.29e-176	+	173480	0	173480	2	IVNT	Astle-W_Blood-Cell-Traits_EUR_2016
	rs855791	G	A	Hemoglobin concentration	EFO_0004586	Astle W	27863252	European	2016	0.09875	0.003564	5.62e-169	+	173480	0	173480	2	IVNT	Astle-W_Blood-Cell-Traits_EUR_2016
	rs1800562	A	G	Hemoglobin concentration	EFO_0004586	Astle W	27863252	European	2016	0.1649	0.006371	1.28e-147	+	173480	0	173480	2	IVNT	Astle-W_Blood-Cell-Traits_EUR_2016
	rs855791	G	A	Iron status biomarkers iron levels	EFO_0004461;EFO_0006332	Benyamin B	25352340	European	2014	-0.181	0.007193	1e-139	-	-	-	-	-	unit decrease	NHGRI-EBI_GWAS_Catalog
	rs855791	G	A	Iron status biomarkers transferrin saturation	EFO_0004461;EFO_0006333	Benyamin B	25352340	European	2014	-0.19	0.007628	6e-137	-	-	-	-	-	unit decrease	NHGRI-EBI_GWAS_Catalog
	rs9399136	C	T	Red cell distribution width	EFO_0004586	Astle W	27863252	European	2016	-0.09359	0.004062	1.78e-117	-	173480	0	173480	2	IVNT	Astle-W_Blood-Cell-Traits_EUR_2016
	rs7385804	A	C	Mean corpuscular hemoglobin	EFO_0004586	Astle W	27863252	European	2016	0.08383	0.003657	2.68e-116	+	173480	0	173480	2	IVNT	Astle-W_Blood-Cell-Traits_EUR_2016
	rs7385804	A	C	Mean corpuscular hemoglobin	EFO_0004527	Astle W	27863252	European	2016	0.08383	0.003658	3e-116	+	-	-	-	-	unit increase	NHGRI-EBI_GWAS_Catalog
	rs9399136	C	T	Mean corpuscular hemoglobin concentration	EFO_0004586	Astle W	27863252	European	2016	0.09088	0.003977	1.43e-115	+	173480	0	173480	2	IVNT	Astle-W_Blood-Cell-Traits_EUR_2016
	rs1800562	A	G	Iron status biomarkers iron levels	EFO_0004461;EFO_0006332	Benyamin B	25352340	European	2014	0.328	0.01567	3e-97	+	-	-	-	-	unit increase	NHGRI-EBI_GWAS_Catalog
	rs7385804	A	C	Red blood cell count	EFO_0004586	Astle W	27863252	European	2016	-0.07396	0.003674	3.87e-90	-	173480	0	173480	2	IVNT	Astle-W_Blood-Cell-Traits_EUR_2016
	rs7385804	A	C	Red blood cell count	EFO_0004305	Astle W	27863252	European	2016	0.07396	0.003674	4e-90	+	-	-	-	-	unit decrease	NHGRI-EBI_GWAS_Catalog
	rs9399136	C	T	Hematocrit	EFO_0004586	Astle W	27863252	European	2016	-0.07982	0.004054	2.584e-86	-	173480	0	173480	2	IVNT	Astle-W_Blood-Cell-Traits_EUR_2016
	rs7385804	A	C	Mean corpuscular volume	EFO_0004586	Astle W	27863252	European	2016	0.07115	0.003647	8.993e-85	+	173480	0	173480	2	IVNT	Astle-W_Blood-Cell-Traits_EUR_2016
	rs7385804	A	C	Mean corpuscular volume	EFO_0004526	Astle W	27863252	European	2016	0.07115	0.003647	9e-85	+	-	-	-	-	unit increase	NHGRI-EBI_GWAS_Catalog
	rs1800562	A	G	Reticulocyte fraction of red cells	EFO_0004586	Astle W	27863252	European	2016	0.1227	0.006446	7.738e-81	+	173480	0	173480	2	IVNT	Astle-W_Blood-Cell-Traits_EUR_2016
	rs855791	G	A	Hematocrit	EFO_0004586	Astle W	27863252	European	2016	0.06418	0.003549	4.317e-73	+	173480	0	173480	2	IVNT	Astle-W_Blood-Cell-Traits_EUR_2016
	rs12718598	C	T	Mean corpuscular volume	EFO_0004586	Astle W	27863252	European	2016	0.06252	0.003518	1.2e-70	+	173480	0	173480	2	IVNT	Astle-W_Blood-Cell-Traits_EUR_2016
	rs855791	G	A	Mean corpuscular hemoglobin MCH	EFO_0004527	van der Harst P	23222517	Mixed	2012	NA	NA	1e-69	NA	71861	-	-	-	-	GRASP
	rs855791	G	A	Mean corpuscular hemoglobin concentration	EFO_0004528	van der Harst P	23222517	Mixed	2012	NA	NA	1e-69	NA	71861	-	-	-	-	GRASP
	rs855791	G	A	Red blood cell traits	EFO_0004527	van der Harst P	23222517	Mixed	2012	0.012	0.0006798	1e-69	+	-	-	-	-	unit increase	NHGRI-EBI_GWAS_Catalog
	rs1800562	A	G	Reticulocyte count	EFO_0004586	Astle W	27863252	European	2016	0.1087	0.00645	1.1e-63	+	173480	0	173480	2	IVNT	Astle-W_Blood-Cell-Traits_EUR_2016
	rs1800562	A	G	Hematocrit	EFO_0004586	Astle W	27863252	European	2016	0.1018	0.006344	6.124e-58	+	173480	0	173480	2	IVNT	Astle-W_Blood-Cell-Traits_EUR_2016
	rs2228145	A	C	Circulating soluble interleukin 6 sIL 6	NCIT_C117837	Shah	23505291	European	2013	NA	NA	2e-57	NA	8356	-	-	-	-	GRASP
	rs1800562	A	G	Mean corpuscular hemoglobin MCH	EFO_0004527	van der Harst P	23222517	Mixed	2012	NA	NA	6.5e-56	NA	71861	-	-	-	-	GRASP
	rs1800562	A	G	Mean corpuscular hemoglobin concentration	EFO_0004528	van der Harst P	23222517	Mixed	2012	NA	NA	6.5e-56	NA	71861	-	-	-	-	GRASP
	rs855791	G	A	Mean corpuscular volume	EFO_0004526	van der Harst P	23222517	Mixed	2012	NA	NA	2.4e-54	NA	71861	-	-	-	-	GRASP
	rs1800562	A	G	Transferrin	NCIT_C17211;NCIT_C82037	Benyamin B	19820699	European	2009	NA	NA	2.2e-53	NA	4818	-	-	-	-	GRASP
	rs855791	G	A	Clinical laboratory measurements	EFO_0004297;EFO_0004570	Verma SS	27897004	European	2016	NA	NA	2e-51	NA	-	-	-	-	-	NHGRI-EBI_GWAS_Catalog
	rs1800562	A	G	Self-reported hereditary or genetic haematological disorder	EFO_0005803	Neale B	UKBB	European	2017	0.002001	0.0001333	6.159e-51	+	337159	290	336869	1	risk diff	Neale-B_UKBB_EUR_2017
	rs12718598	C	T	Mean corpuscular hemoglobin	EFO_0004586	Astle W	27863252	European	2016	0.05265	0.003528	2.275e-50	+	173480	0	173480	2	IVNT	Astle-W_Blood-Cell-Traits_EUR_2016
	rs1800562	A	G	Transferrin saturation with iron	NCIT_C98792	Benyamin B	19820699	European	2009	NA	NA	8.5e-50	NA	4818	-	-	-	-	GRASP
	rs855791	G	A	Iron status biomarkers transferrin saturation	EFO_0006333	Raffield LM	28334935	Hispanic	2017	-0.202	0.01384	3e-48	-	-	-	-	-	unit decrease	NHGRI-EBI_GWAS_Catalog
	rs1800562	A	G	Mean corpuscular volume	EFO_0004526	Ganesh SK	19862010	European	2009	0.01	0.0006967	1e-46	+	-	-	-	-	fl increase	NHGRI-EBI_GWAS_Catalog
	rs1800562	A	G	Erythrocyte indices	EFO_0004306	Ganesh SK	19862010	European	2009	NA	NA	1e-46	NA	-	-	-	-	-	dbGaP
	rs1800562	A	G	Mean corpuscular volume	EFO_0004526	Ganesh SK	19862010	European	2009	NA	NA	1.01e-46	NA	24167	-	-	-	-	GRASP
	rs855791	G	A	Iron status biomarkers iron levels	EFO_0006332	Raffield LM	28334935	Hispanic	2017	-0.322	0.02261	5e-46	-	-	-	-	-	unit decrease	NHGRI-EBI_GWAS_Catalog
	rs1800562	A	G	Mean corpuscular volume	EFO_0004526	van der Harst P	23222517	Mixed	2012	NA	NA	1.2e-42	NA	71861	-	-	-	-	GRASP
	rs7385804	A	C	Mean corpuscular hemoglobin concentration	EFO_0004586	Astle W	27863252	European	2016	0.04862	0.003579	4.961e-42	+	173480	0	173480	2	IVNT	Astle-W_Blood-Cell-Traits_EUR_2016
	rs855791	G	A	Mean corpuscular hemoglobin MCH	EFO_0004527	Ding	22560525	European	2014	NA	NA	9e-41	NA	7873	-	-	-	-	GRASP
	rs855791	G	A	Reticulocyte fraction of red cells	EFO_0004586	Astle W	27863252	European	2016	0.04821	0.003608	1.008e-40	+	173480	0	173480	2	IVNT	Astle-W_Blood-Cell-Traits_EUR_2016
	rs855791	G	A	Hemoglobin Hb	HP_0011902	van der Harst P	23222517	Mixed	2012	NA	NA	4.6e-40	NA	71861	-	-	-	-	GRASP
	rs1800562	A	G	High light scatter percentage of red cells	EFO_0004586	Astle W	27863252	European	2016	0.08479	0.006438	1.297e-39	+	173480	0	173480	2	IVNT	Astle-W_Blood-Cell-Traits_EUR_2016
	rs1800562	A	G	Iron status biomarkers ferritin levels	EFO_0004461;EFO_0004459	Benyamin B	25352340	European	2014	0.204	0.01574	2e-38	+	-	-	-	-	unit increase	NHGRI-EBI_GWAS_Catalog
	rs12718598	C	T	Red blood cell count	EFO_0004586	Astle W	27863252	European	2016	-0.04544	0.003544	1.24e-37	-	173480	0	173480	2	IVNT	Astle-W_Blood-Cell-Traits_EUR_2016
	rs7385804	A	C	Red cell distribution width	EFO_0004586	Astle W	27863252	European	2016	-0.04626	0.003658	1.169e-36	-	173480	0	173480	2	IVNT	Astle-W_Blood-Cell-Traits_EUR_2016
	rs35945185	A	G	Granulocyte count	EFO_0004586	Astle W	27863252	European	2016	-0.0467	0.003712	2.736e-36	-	173480	0	173480	2	IVNT	Astle-W_Blood-Cell-Traits_EUR_2016
	rs35945185	A	G	Sum neutrophil eosinophil counts	EFO_0004586	Astle W	27863252	European	2016	-0.04662	0.003707	2.846e-36	-	173480	0	173480	2	IVNT	Astle-W_Blood-Cell-Traits_EUR_2016
	rs35945185	A	G	Sum basophil neutrophil counts	EFO_0004586	Astle W	27863252	European	2016	-0.04663	0.00371	3.124e-36	-	173480	0	173480	2	IVNT	Astle-W_Blood-Cell-Traits_EUR_2016
	rs35945185	A	G	Neutrophil count	EFO_0004586	Astle W	27863252	European	2016	-0.04635	0.003704	6.216e-36	-	173480	0	173480	2	IVNT	Astle-W_Blood-Cell-Traits_EUR_2016
	rs35945185	A	G	Myeloid white cell count	EFO_0004586	Astle W	27863252	European	2016	-0.04601	0.003722	4.122e-35	-	173480	0	173480	2	IVNT	Astle-W_Blood-Cell-Traits_EUR_2016
	rs855791	G	A	Mean corpuscular hemoglobin	EFO_0004527	Hodonsky CJ	28453575	Hispanic	2017	-0.34	0.02766	1e-34	-	-	-	-	-	pg decrease	NHGRI-EBI_GWAS_Catalog
	rs35945185	A	G	White blood cell count	EFO_0004586	Astle W	27863252	European	2016	-0.04504	0.003707	5.646e-34	-	173480	0	173480	2	IVNT	Astle-W_Blood-Cell-Traits_EUR_2016
	rs1800562	A	G	High light scatter reticulocyte count	EFO_0004586	Astle W	27863252	European	2016	0.07748	0.006439	2.383e-33	+	173480	0	173480	2	IVNT	Astle-W_Blood-Cell-Traits_EUR_2016
	rs9399136	C	T	Hemoglobin concentration	EFO_0004586	Astle W	27863252	European	2016	-0.04895	0.004072	2.724e-33	-	173480	0	173480	2	IVNT	Astle-W_Blood-Cell-Traits_EUR_2016
	rs1800562	A	G	Alcohol consumption transferrin glycosylation	EFO_0004329	Kutalik Z	21665994	European	2011	0.629	0.05305	2e-32	+	-	-	-	-	unit decrease	NHGRI-EBI_GWAS_Catalog
	rs1800562	A	G	Carbohydrate deficient transferrin supplementary concept	NCIT_C101016;NCIT_C125943	Kutalik Z	21665994	European	2011	NA	NA	2e-32	NA	-	-	-	-	-	dbGaP
	rs1800562	A	G	Transferrin	NCIT_C17211;NCIT_C82037	Kutalik Z	21665994	European	2011	NA	NA	2.13e-32	NA	5181	-	-	-	-	GRASP
	rs12718598	C	T	Immature fraction of reticulocytes	EFO_0004586	Astle W	27863252	European	2016	0.04135	0.00354	1.587e-31	+	173480	0	173480	2	IVNT	Astle-W_Blood-Cell-Traits_EUR_2016
	rs855791	G	A	Mean corpuscular volume	EFO_0004526	Ding	22560525	European	2014	NA	NA	2e-31	NA	7873	-	-	-	-	GRASP
	rs855791	G	A	Reticulocyte count	EFO_0004586	Astle W	27863252	European	2016	0.04167	0.00361	8.159e-31	+	173480	0	173480	2	IVNT	Astle-W_Blood-Cell-Traits_EUR_2016
	rs9399136	C	T	White blood cell count	EFO_0004586	Astle W	27863252	European	2016	-0.04643	0.004116	1.65e-29	-	173480	0	173480	2	IVNT	Astle-W_Blood-Cell-Traits_EUR_2016
	rs2228145	A	C	Cerebrospinal fluid biomarker levels	EFO_0006794	Sasayama D	28031287	East Asian	2016	NA	NA	7e-29	NA	-	-	-	-	-	NHGRI-EBI_GWAS_Catalog
	rs2228145	A	C	Fibrinogen levels	EFO_0004623	de Vries PS	28107422	European	2017	NA	NA	9e-29	NA	-	-	-	-	unit increase	NHGRI-EBI_GWAS_Catalog
	rs855791	G	A	HbA1c	EFO_0004541;EFO_0001360	MAGIC	28898252	European	2017	-0.017	0.0016	3.439e-28	-	123665	0	123665	50	%	MAGIC_HbA1c_EUR_2017
	rs1800562	A	G	HbA1c	EFO_0004541;EFO_0001360	MAGIC	28898252	European	2017	-0.04	0.0036	4.669e-28	-	123665	0	123665	50	%	MAGIC_HbA1c_EUR_2017
	rs1800562	A	G	Glycated hemoglobin levels	EFO_0004541	MAGIC	28898252	African	2017	-0.0398	0.003626	5e-28	-	-	-	-	-	unit increase	NHGRI-EBI_GWAS_Catalog
	rs1800562	A	G	Mean corpuscular hemoglobin MCH	EFO_0004527	Ding	22560525	European	2014	NA	NA	2e-27	NA	7873	-	-	-	-	GRASP
	rs9399136	C	T	Reticulocyte fraction of red cells	EFO_0004586	Astle W	27863252	European	2016	0.04447	0.00412	3.684e-27	+	173480	0	173480	2	IVNT	Astle-W_Blood-Cell-Traits_EUR_2016
	rs855791	G	A	Mean corpuscular volume	EFO_0004526	Ganesh SK	19862010	European	2009	NA	NA	3.81e-27	NA	24167	-	-	-	-	GRASP
	rs7385804	A	C	Hematocrit	EFO_0004586	Astle W	27863252	European	2016	-0.03788	0.003649	2.991e-25	-	173480	0	173480	2	IVNT	Astle-W_Blood-Cell-Traits_EUR_2016
	rs855791	G	A	Hemoglobin	EFO_0004509	Ganesh SK	19862010	European	2009	-0.09	0.008669	3e-25	-	-	-	-	-	g/dl decrease	NHGRI-EBI_GWAS_Catalog
	rs855791	G	A	Erythrocyte indices	EFO_0004306	Ganesh SK	19862010	European	2009	NA	NA	3e-25	NA	-	-	-	-	-	dbGaP
	rs855791	G	A	Hemoglobin Hb	HP_0011902	Ganesh SK	19862010	European	2009	NA	NA	3.25e-25	NA	24167	-	-	-	-	GRASP
	rs855791	G	A	Mean corpuscular hemoglobin MCH	EFO_0004527	Kamatani Y	20139978	East Asian	2010	NA	NA	4.84e-25	NA	14700	-	-	-	-	GRASP
	rs855791	G	A	Mean corpuscular hemoglobin	EFO_0004509;EFO_0004527	Kamatani Y	20139978	East Asian	2010	0.122	0.01181	5e-25	+	-	-	-	-	unit increase	NHGRI-EBI_GWAS_Catalog
	rs1800562	A	G	Hematological parameters	EFO_0004527	Soranzo N	19820697	European	2009	1.41	0.1404	1e-23	+	-	-	-	-	fl increase	NHGRI-EBI_GWAS_Catalog
	rs1800562	A	G	Erythrocyte indices	EFO_0004306	Soranzo N	19820697	European	2009	NA	NA	1e-23	NA	-	-	-	-	-	dbGaP
	rs1800562	A	G	Mean corpuscular volume	EFO_0004526	Soranzo N	19820697	European	2009	NA	NA	1.4e-23	NA	4627	-	-	-	-	GRASP
	rs855791	G	A	Transferrin saturation with iron	NCIT_C98792	Benyamin B	19820699	European	2009	NA	NA	2.2e-23	NA	4818	-	-	-	-	GRASP
	rs855791	G	A	Hemoglobin	EFO_0004509	Hodonsky CJ	28453575	Hispanic	2017	-0.15	0.01521	6e-23	-	-	-	-	-	g/dL decrease	NHGRI-EBI_GWAS_Catalog
	rs1800562	A	G	Mean corpuscular hemoglobin MCH pg	EFO_0004527	Soranzo N	19820697	European	2009	NA	NA	4.3e-22	NA	4627	-	-	-	-	GRASP
	rs9399136	C	T	Monocyte count	EFO_0004586	Astle W	27863252	European	2016	-0.03933	0.004102	9.011e-22	-	173480	0	173480	2	IVNT	Astle-W_Blood-Cell-Traits_EUR_2016
	rs2228145	A	C	Interleukin 6 IL 6 levels	EFO_0003806;EFO_0003292;EFO_0003810;EFO_0003803;EFO_0003801;EFO_0003805	Shah	23505291	European	2013	NA	NA	1.02e-21	NA	8356	-	-	-	-	GRASP
	rs1800562	A	G	Mean corpuscular volume	EFO_0004526	Ding	22560525	European	2014	NA	NA	2e-21	NA	7873	-	-	-	-	GRASP
	rs9399136	C	T	Lymphocyte count	EFO_0004586	Astle W	27863252	European	2016	-0.03857	0.004133	1.034e-20	-	173480	0	173480	2	IVNT	Astle-W_Blood-Cell-Traits_EUR_2016
	rs855791	G	A	Iron	CHEBI_18248	Benyamin B	19820699	European	2009	NA	NA	1.5e-20	NA	4818	-	-	-	-	GRASP
	rs1800562	A	G	Glycated Hemoglobin HbA1c	HP_0040217	MAGIC	20858683	European	2010	NA	NA	2.59e-20	NA	46368	-	-	-	-	GRASP
	rs1800562	A	G	Glycated Hemoglobin HbA1c	HP_0040217	MAGIC	22885924	European	2012	NA	NA	2.59e-20	NA	133010	-	-	-	-	GRASP
	rs1800562	A	G	HbA1C	EFO_0004541;EFO_0001360	MAGIC	20858683	European	2010	-0.0636	0.0069	2.593e-20	-	46368	0	46368	23	%	MAGIC_HbA1C_EUR_2010
	rs1800562	A	G	Glycated hemoglobin levels	EFO_0004541	MAGIC	20858683	European	2010	-0.06	0.006508	3e-20	-	-	-	-	-	% increase	NHGRI-EBI_GWAS_Catalog
	rs1800562	A	G	Hemoglobin a glycosylated	EFO_0004541	MAGIC	20858683	European	2010	NA	NA	3e-20	NA	-	-	-	-	-	dbGaP
	rs855791	G	A	Hematocrit Hct	EFO_0004348	van der Harst P	23222517	Mixed	2012	NA	NA	4.29e-20	NA	71861	-	-	-	-	GRASP
	rs855791	G	A	Plateletcrit	EFO_0004586	Astle W	27863252	European	2016	-0.03365	0.00368	6.044e-20	-	173480	0	173480	2	IVNT	Astle-W_Blood-Cell-Traits_EUR_2016
	rs9399136	C	T	Myeloid white cell count	EFO_0004586	Astle W	27863252	European	2016	-0.03715	0.004134	2.527e-19	-	173480	0	173480	2	IVNT	Astle-W_Blood-Cell-Traits_EUR_2016
	rs9399136	C	T	Eosinophil count	EFO_0004586	Astle W	27863252	European	2016	-0.03675	0.004094	2.79e-19	-	173480	0	173480	2	IVNT	Astle-W_Blood-Cell-Traits_EUR_2016
	rs1800562	A	G	Hemoglobin Hb	HP_0011902	Ganesh SK	19862010	European	2009	NA	NA	5.74e-19	NA	24167	-	-	-	-	GRASP
	rs1800562	A	G	Hemoglobin	EFO_0004509	Ganesh SK	19862010	European	2009	0.16	0.01799	6e-19	+	-	-	-	-	g/dl increase	NHGRI-EBI_GWAS_Catalog
	rs1800562	A	G	Erythrocyte indices	EFO_0004306	Ganesh SK	19862010	European	2009	NA	NA	6e-19	NA	-	-	-	-	-	dbGaP
	rs855791	G	A	Mean corpuscular hemoglobin MCH	EFO_0004527	Li J	23263863	Mixed	2012	NA	NA	6.49e-19	NA	14177	-	-	-	-	GRASP
	rs855791	G	A	Mean corpuscular hemoglobin	EFO_0004527	Li J	23263863	Mixed	2012	-0.2326	0.02621	7e-19	-	-	-	-	-	unit decrease	NHGRI-EBI_GWAS_Catalog
	rs1800562	A	G	Iron	CHEBI_18248	Benyamin B	19820699	European	2009	NA	NA	8.2e-19	NA	4818	-	-	-	-	GRASP
	rs7385804	A	C	Iron status biomarkers iron levels	EFO_0004461;EFO_0006332	Benyamin B	25352340	European	2014	0.064	0.007244	1e-18	+	-	-	-	-	unit increase	NHGRI-EBI_GWAS_Catalog
	rs855791	G	A	Platelet count	EFO_0004586	Astle W	27863252	European	2016	-0.03208	0.003668	2.21e-18	-	173480	0	173480	2	IVNT	Astle-W_Blood-Cell-Traits_EUR_2016
	rs1800562	A	G	Iron status biomarkers total iron binding capacity	EFO_0006334	Raffield LM	28334935	Hispanic	2017	-0.522	0.06015	4e-18	-	-	-	-	-	unit increase	NHGRI-EBI_GWAS_Catalog
	rs7385804	A	C	Red blood cell count RBC	EFO_0004305	van der Harst P	23222517	Mixed	2012	NA	NA	1.58e-17	NA	71861	-	-	-	-	GRASP
	rs855791	G	A	Mean corpuscular volume	EFO_0004526	Hodonsky CJ	28453575	Hispanic	2017	0.64	0.07535	2e-17	+	-	-	-	-	fL decrease	NHGRI-EBI_GWAS_Catalog
	rs855791	G	A	Hemoglobin Hb	HP_0011902	Chambers JC	19820698	Mixed	2009	NA	NA	2.4e-17	NA	16001	-	-	-	-	GRASP
	rs9399136	C	T	High light scatter percentage of red cells	EFO_0004586	Astle W	27863252	European	2016	0.03486	0.004115	2.406e-17	+	173480	0	173480	2	IVNT	Astle-W_Blood-Cell-Traits_EUR_2016
	rs9399136	C	T	Sum neutrophil eosinophil counts	EFO_0004586	Astle W	27863252	European	2016	-0.03468	0.004116	3.631e-17	-	173480	0	173480	2	IVNT	Astle-W_Blood-Cell-Traits_EUR_2016
	rs9399136	C	T	Granulocyte count	EFO_0004586	Astle W	27863252	European	2016	-0.03436	0.004123	7.833e-17	-	173480	0	173480	2	IVNT	Astle-W_Blood-Cell-Traits_EUR_2016
	rs1800562	A	G	Ferritin	EFO_0007901;EFO_0004459	Prins B	28887542	European	2017	0.23	0.03	8.644e-17	+	9961	0	9961	1	ug/l	Prins-B_Ferritin_EUR_2017
	rs1800562	A	G	Diastolic blood pressure	EFO_0006336	Wain LV	28739976	European	2017	0.394	0.04737	9e-17	+	-	-	-	-	unit increase	NHGRI-EBI_GWAS_Catalog
	rs855791	G	A	Mean corpuscular hemoglobin concentration	EFO_0004528	Hodonsky CJ	28453575	Hispanic	2017	-0.142	0.01727	2e-16	-	-	-	-	-	g/dL decrease	NHGRI-EBI_GWAS_Catalog
	rs4854760	A	G	Mean corpuscular hemoglobin	EFO_0004586	Astle W	27863252	European	2016	0.03067	0.00374	2.405e-16	+	173480	0	173480	2	IVNT	Astle-W_Blood-Cell-Traits_EUR_2016
	rs7385804	A	C	Mean corpuscular hemoglobin concentration	EFO_0004528	van der Harst P	23222517	Mixed	2012	NA	NA	3.12e-16	NA	71861	-	-	-	-	GRASP
	rs9399136	C	T	Sum eosinophil basophil counts	EFO_0004586	Astle W	27863252	European	2016	-0.03318	0.004099	5.715e-16	-	173480	0	173480	2	IVNT	Astle-W_Blood-Cell-Traits_EUR_2016
	rs1800562	A	G	Mean corpuscular volume	EFO_0004526	Lo	21153663	Mixed	2010	NA	NA	6.8e-16	NA	30551	-	-	-	-	GRASP
	rs4854760	A	G	Carbohydrate deficient transferrin percent of total transferrin	NCIT_C101016;NCIT_C125943	Kutalik Z	21665994	European	2011	NA	NA	7.19e-16	NA	5181	-	-	-	-	GRASP
	rs13007705	C	T	Mean corpuscular hemoglobin	EFO_0004586	Astle W	27863252	European	2016	-0.02885	0.003579	7.464e-16	-	173480	0	173480	2	IVNT	Astle-W_Blood-Cell-Traits_EUR_2016
	rs1800562	A	G	Comparative height size at age 10	-	Neale B	UKBB	European	2017	0.0249	0.003095	8.565e-16	+	332021	0	332021	1	-	Neale-B_UKBB_EUR_2017
	rs1800562	A	G	Mean corpuscular hemoglobin MCH	EFO_0004527	Ganesh SK	19862010	European	2009	NA	NA	9.9e-16	NA	24167	-	-	-	-	GRASP
	rs855791	G	A	Mean corpuscular hemoglobin concentration	EFO_0004528	Ding	22560525	European	2014	NA	NA	1e-15	NA	7873	-	-	-	-	GRASP
	rs855791	G	A	Mean corpuscular volume	EFO_0004526	Kamatani Y	20139978	East Asian	2010	0.095	0.01184	1e-15	+	-	-	-	-	unit increase	NHGRI-EBI_GWAS_Catalog
	rs855791	G	A	Iron	CHEBI_18248	MAGIC	20858683	European	2010	NA	NA	1.1e-15	NA	46368	-	-	-	-	GRASP
	rs855791	G	A	Mean corpuscular volume	EFO_0004526	Kamatani Y	20139978	East Asian	2010	NA	NA	1.22e-15	NA	14700	-	-	-	-	GRASP
	rs1800562	A	G	Hemoglobin Hb	HP_0011902	Lo	21153663	Mixed	2010	NA	NA	1.4e-15	NA	30551	-	-	-	-	GRASP
	rs855791	G	A	Immature fraction of reticulocytes	EFO_0004586	Astle W	27863252	European	2016	-0.02849	0.003568	1.404e-15	-	173480	0	173480	2	IVNT	Astle-W_Blood-Cell-Traits_EUR_2016
	rs855791	G	A	Soluble transferrin receptor	NCIT_C100438	Oexle K	21149283	European	2010	NA	NA	1.69e-15	NA	6616	-	-	-	-	GRASP
	rs7385804	A	C	Mean corpuscular volume	EFO_0004526	van der Harst P	23222517	Mixed	2012	NA	NA	1.79e-15	NA	71861	-	-	-	-	GRASP
	rs855791	G	A	Iron status biomarkers	EFO_0004460;EFO_0004461	Oexle K	21149283	European	2010	-0.019	0.002393	2e-15	-	-	-	-	-	unit increase	NHGRI-EBI_GWAS_Catalog
	rs855791	G	A	Iron regulatory proteins	CHEBI_35135	Oexle K	21149283	European	2010	NA	NA	2e-15	NA	-	-	-	-	-	dbGaP
	rs1800562	A	G	Transferrin saturation	NCIT_C98792	Traglia M	21785125	European	2011	NA	NA	2.64e-15	NA	1657	-	-	-	-	GRASP
	rs1800562	A	G	Hepcidin levels	EFO_0004504	Traglia M	21785125	European	2011	NA	NA	3e-15	NA	-	-	-	-	-	NHGRI-EBI_GWAS_Catalog
	rs1800562	A	G	Transferrin	NCIT_C17211;NCIT_C82037	Traglia M	21785125	European	2011	NA	NA	3e-15	NA	-	-	-	-	-	dbGaP
	rs1800562	A	G	Transferrin	NCIT_C17211;NCIT_C82037	MAGIC	20858683	European	2010	NA	NA	3.5e-15	NA	46368	-	-	-	-	GRASP
	rs9399136	C	T	Neutrophil count	EFO_0004586	Astle W	27863252	European	2016	-0.03234	0.004113	3.713e-15	-	173480	0	173480	2	IVNT	Astle-W_Blood-Cell-Traits_EUR_2016
	rs35945185	A	G	Mean corpuscular hemoglobin	EFO_0004586	Astle W	27863252	European	2016	0.02878	0.003661	3.763e-15	+	173480	0	173480	2	IVNT	Astle-W_Blood-Cell-Traits_EUR_2016
	rs1800562	A	G	Iron status biomarkers	EFO_0004461	Benyamin B	19084217	European	2008	NA	NA	4e-15	NA	-	-	-	-	-	NHGRI-EBI_GWAS_Catalog
	rs1800562	A	G	Transferrin	NCIT_C17211;NCIT_C82037	Benyamin B	19084217	European	2008	NA	NA	4e-15	NA	-	-	-	-	-	dbGaP
	rs1800562	A	G	Transferrin saturation	NCIT_C98792	Benyamin B	19084217	European	2008	NA	NA	4.3e-15	NA	459	-	-	-	-	GRASP
	rs1800562	A	G	Red blood cell count	EFO_0004305	Astle W	27863252	European	2016	0.04991	0.006377	5e-15	+	-	-	-	-	unit decrease	NHGRI-EBI_GWAS_Catalog
	rs35945185	A	G	Granulocyte percentage of myeloid white cells	EFO_0004586	Astle W	27863252	European	2016	-0.02889	0.003693	5.129e-15	-	173480	0	173480	2	IVNT	Astle-W_Blood-Cell-Traits_EUR_2016
	rs1800562	A	G	Red blood cell count	EFO_0004586	Astle W	27863252	European	2016	-0.04991	0.00638	5.157e-15	-	173480	0	173480	2	IVNT	Astle-W_Blood-Cell-Traits_EUR_2016
	rs77262773	C	T	Hemoglobin concentration	EFO_0004586	Astle W	27863252	European	2016	-0.08722	0.01116	5.527e-15	-	173480	0	173480	2	IVNT	Astle-W_Blood-Cell-Traits_EUR_2016
	rs9399136	C	T	Sum basophil neutrophil counts	EFO_0004586	Astle W	27863252	European	2016	-0.03207	0.00412	7.072e-15	-	173480	0	173480	2	IVNT	Astle-W_Blood-Cell-Traits_EUR_2016
	rs855791	G	A	Mean corpuscular volume fL	EFO_0004526	Chambers JC	19820698	Mixed	2009	NA	NA	8e-15	NA	16001	-	-	-	-	GRASP
	rs855791	G	A	Iron status biomarkers ferritin levels	EFO_0004461;EFO_0004459	Benyamin B	25352340	European	2014	-0.055	0.007107	1e-14	-	-	-	-	-	unit decrease	NHGRI-EBI_GWAS_Catalog
	rs1800562	A	G	Polycythaemia vera	EFO_0002429	Neale B	UKBB	European	2017	0.0008141	0.0001056	1.29e-14	+	337199	182	337017	1	risk diff	Neale-B_UKBB_EUR_2017
	rs855791	G	A	Glycated Hemoglobin HbA1c	HP_0040217	MAGIC	20858683	European	2010	NA	NA	2.74e-14	NA	46368	-	-	-	-	GRASP
	rs855791	G	A	Glycated Hemoglobin HbA1c	HP_0040217	MAGIC	22885924	European	2012	NA	NA	2.74e-14	NA	133010	-	-	-	-	GRASP
	rs855791	G	A	HbA1C	EFO_0004541;EFO_0001360	MAGIC	20858683	European	2010	-0.0271	0.0036	2.742e-14	-	46368	0	46368	23	%	MAGIC_HbA1C_EUR_2010
	rs855791	G	A	Glycated hemoglobin levels	EFO_0004541	MAGIC	20858683	European	2010	-0.03	0.003948	3e-14	-	-	-	-	-	% increase	NHGRI-EBI_GWAS_Catalog
	rs855791	G	A	Hemoglobin a glycosylated	EFO_0004541	MAGIC	20858683	European	2010	NA	NA	3e-14	NA	-	-	-	-	-	dbGaP
	rs12718598	C	T	Mean corpuscular hemoglobin MCH	EFO_0004527	van der Harst P	23222517	Mixed	2012	NA	NA	3e-14	NA	71861	-	-	-	-	GRASP
	rs1800562	A	G	Mean corpuscular hemoglobin MCH	EFO_0004527	MAGIC	20858683	European	2010	NA	NA	3.5e-14	NA	46368	-	-	-	-	GRASP
	rs2228145	A	C	Hayfever, allergic rhinitis or eczema	EFO_0003956;EFO_0005854;EFO_0000274	Neale B	UKBB	European	2017	-0.00788	0.001041	3.686e-14	-	336782	77891	258891	1	risk diff	Neale-B_UKBB_EUR_2017
	rs12718598	C	T	Mean corpuscular volume	EFO_0004526	van Rooij FJA	28017375	Mixed	2016	NA	NA	4e-14	NA	-	-	-	-	-	NHGRI-EBI_GWAS_Catalog
	rs2228145	A	C	Coronary artery disease	EFO_0000378;EFO_0001645	van der Harst P	29212778	Mixed	2018	0.0389	0.0052	4.802e-14	+	547261	122733	424528	2	log OR	van-der-Harst-P_CAD_Mixed_2018
	rs855791	G	A	Mean corpuscular hemoglobin	EFO_0004527	Li J	23263863	Mixed	2012	-0.2343	0.03111	5e-14	-	-	-	-	-	unit decrease	NHGRI-EBI_GWAS_Catalog
	rs2228145	A	C	No blood clot, bronchitis, emphysema, asthma, rhinitis, eczema or allergy diagnosed by doctor	-	Neale B	UKBB	European	2017	0.008684	0.001153	5.071e-14	+	336782	228530	108252	1	risk diff	Neale-B_UKBB_EUR_2017
	rs855791	G	A	Mean corpuscular hemoglobin concentration	EFO_0004528	Kamatani Y	20139978	East Asian	2010	NA	NA	7.73e-14	NA	14700	-	-	-	-	GRASP
	rs1800562	A	G	LDL cholesterol	EFO_0004611	GLGC	24097068	European	2013	0.062	0.0083	8e-14	+	-	-	-	-	unit decrease	NHGRI-EBI_GWAS_Catalog
	rs855791	G	A	Mean corpuscular hemoglobin concentration	EFO_0004509;EFO_0004528	Kamatani Y	20139978	East Asian	2010	0.089	0.01191	8e-14	+	-	-	-	-	unit increase	NHGRI-EBI_GWAS_Catalog
	rs1800562	A	G	Low density lipoprotein	EFO_0004611	GLGC	24097068	European	2013	-0.0615	0.008	8.253e-14	-	171209	0	171209	60	IVNT	GLGC_LDL_EUR_2013
	rs12718598	C	T	Mean corpuscular volume	EFO_0004526	van der Harst P	23222517	Mixed	2012	NA	NA	1.6e-13	NA	71861	-	-	-	-	GRASP
	rs7385804	A	C	Platelet count	EFO_0004586	Astle W	27863252	European	2016	0.02769	0.003768	1.978e-13	+	173480	0	173480	2	IVNT	Astle-W_Blood-Cell-Traits_EUR_2016
	rs855791	G	A	Hemoglobin	EFO_0004509	Chambers JC	19820698	Mixed	2009	-0.13	0.01769	2e-13	-	-	-	-	-	g/dl decrease	NHGRI-EBI_GWAS_Catalog
	rs855791	G	A	Hemoglobins	HP_0011902;HP_0011904	Chambers JC	19820698	Mixed	2009	NA	NA	2e-13	NA	-	-	-	-	-	dbGaP
	rs12718598	C	T	Red blood cell traits	EFO_0004527	van der Harst P	23222517	Mixed	2012	-0.204	0.02776	2e-13	-	-	-	-	-	unit decrease	NHGRI-EBI_GWAS_Catalog
	rs35945185	A	G	Neutrophil percentage of white cells	EFO_0004586	Astle W	27863252	European	2016	-0.02678	0.003689	3.885e-13	-	173480	0	173480	2	IVNT	Astle-W_Blood-Cell-Traits_EUR_2016
	rs2228145	A	C	Allergic disease asthma hay fever or eczema	EFO_0003785	Ferreira M	29083406	European	2017	-0.0373	0.00514	4e-13	-	-	-	-	-	log OR	NHGRI-EBI_GWAS_Catalog
	rs1800562	A	G	Hemoglobin Hb	HP_0011902	van der Harst P	23222517	Mixed	2012	NA	NA	5.57e-13	NA	71861	-	-	-	-	GRASP
	rs855791	G	A	Mean corpuscular hemoglobin MCH pg	EFO_0004527	Chambers JC	19820698	Mixed	2009	NA	NA	6.1e-13	NA	16001	-	-	-	-	GRASP
	rs855791	G	A	Red blood cell traits	EFO_0004305	Kullo IJ	20927387	European	2010	-0.29	0.04067	1e-12	-	-	-	-	-	unit decrease	NHGRI-EBI_GWAS_Catalog
	rs855791	G	A	Erythrocyte indices	EFO_0004306	Kullo IJ	20927387	European	2010	NA	NA	1e-12	NA	-	-	-	-	-	dbGaP
	rs855791	G	A	Mean corpuscular hemoglobin MCH	EFO_0004527	Kullo IJ	20927387	European	2010	NA	NA	1.1e-12	NA	3012	-	-	-	-	GRASP
	rs855791	G	A	Mean corpuscular hemoglobin MCH	EFO_0004527	Ganesh SK	19862010	European	2009	NA	NA	1.12e-12	NA	24167	-	-	-	-	GRASP
	rs1800562	A	G	Mean corpuscular volume	EFO_0004526	MAGIC	20858683	European	2010	NA	NA	1.6e-12	NA	46368	-	-	-	-	GRASP
	rs1800562	A	G	Total cholesterol	EFO_0004574	GLGC	24097068	European	2013	-0.0565	0.0077	1.905e-12	-	185469	0	185469	60	IVNT	GLGC_TC_EUR_2013
	rs1800562	A	G	Cholesterol total	EFO_0004574	GLGC	24097068	European	2013	0.056	0.007961	2e-12	+	-	-	-	-	unit decrease	NHGRI-EBI_GWAS_Catalog
	rs855791	G	A	Red blood cell count	EFO_0004586	Astle W	27863252	European	2016	-0.02494	0.003576	3.086e-12	-	173480	0	173480	2	IVNT	Astle-W_Blood-Cell-Traits_EUR_2016
	rs7630745	C	T	Mean corpuscular hemoglobin	EFO_0004586	Astle W	27863252	European	2016	0.0258	0.003732	4.69e-12	+	173480	0	173480	2	IVNT	Astle-W_Blood-Cell-Traits_EUR_2016
	rs1800562	A	G	Ferritin	-	Middelberg RP	21943158	European	2011	NA	NA	4.7e-12	NA	11683	-	-	-	-	GRASP
	rs1800562	A	G	Cardiovascular disease risk factors	EFO_0004611	Middelberg RP	21943158	European	2011	0.177	0.02563	5e-12	+	-	-	-	-	mg/l increase	NHGRI-EBI_GWAS_Catalog
	rs1800562	A	G	Ferritins	-	Middelberg RP	21943158	European	2011	NA	NA	5e-12	NA	-	-	-	-	-	dbGaP
	rs7385804	A	C	Iron status biomarkers transferrin saturation	EFO_0004461;EFO_0006333	Benyamin B	25352340	European	2014	0.054	0.007849	6e-12	+	-	-	-	-	unit increase	NHGRI-EBI_GWAS_Catalog
	rs1800562	A	G	Height	EFO_0004339	Neale B	UKBB	European	2017	0.02213	0.003221	6.338e-12	+	336474	0	336474	1	IVNT	Neale-B_UKBB_EUR_2017
	rs855791	G	A	Mean corpuscular volume	EFO_0004526	Li J	23263863	Mixed	2012	-0.4566	0.06658	7e-12	-	-	-	-	-	unit decrease	NHGRI-EBI_GWAS_Catalog
	rs855791	G	A	Mean corpuscular volume	EFO_0004526	Li J	23263863	Mixed	2012	NA	NA	7.34e-12	NA	14177	-	-	-	-	GRASP
	rs7385804	A	C	Reticulocyte fraction of red cells	EFO_0004586	Astle W	27863252	European	2016	0.02525	0.003708	9.849e-12	+	173480	0	173480	2	IVNT	Astle-W_Blood-Cell-Traits_EUR_2016
	rs1800562	A	G	Iron	CHEBI_18248	MAGIC	20858683	European	2010	NA	NA	1.2e-11	NA	46368	-	-	-	-	GRASP
	rs4854760	A	G	Mean corpuscular volume	EFO_0004586	Astle W	27863252	European	2016	0.02521	0.00373	1.401e-11	+	173480	0	173480	2	IVNT	Astle-W_Blood-Cell-Traits_EUR_2016
	rs2228145	A	C	Fibrinogen	NCIT_C25736	Shah	23505291	European	2013	NA	NA	1.8e-11	NA	8356	-	-	-	-	GRASP
	rs2228145	A	C	Fibrinogen	EFO_0004623	Danik JS	20031577	European	2009	-5.3	0.7903	2e-11	-	-	-	-	-	mg/dl decrease	NHGRI-EBI_GWAS_Catalog
	rs2228145	A	C	Fibrinogen	NCIT_C25736	Danik JS	20031577	European	2009	NA	NA	2e-11	NA	-	-	-	-	-	dbGaP
	rs77262773	C	T	Hematocrit	EFO_0004586	Astle W	27863252	European	2016	-0.07444	0.01112	2.151e-11	-	173480	0	173480	2	IVNT	Astle-W_Blood-Cell-Traits_EUR_2016
	rs1800562	A	G	Diastolic blood pressure	EFO_0006336	Neale B	UKBB	European	2017	0.03082	0.004607	2.258e-11	+	317756	0	317756	1	IVNT	Neale-B_UKBB_EUR_2017
	rs1800562	A	G	Haemoglobin	-	Prins B	28887542	European	2017	0.21	0.03	2.312e-11	+	9961	0	9961	1	g/dl	Prins-B_Haemoglobin_EUR_2017
	rs855791	G	A	Mean corpuscular hemoglobin concentration	EFO_0004528	Kullo IJ	20927387	European	2010	NA	NA	2.4e-11	NA	3012	-	-	-	-	GRASP
	rs1800562	A	G	Serum iron	HP_0040303	Benyamin B	19084217	European	2008	NA	NA	3.5e-11	NA	459	-	-	-	-	GRASP
	rs1800562	A	G	Iron status biomarkers	EFO_0004461	Benyamin B	19084217	European	2008	NA	NA	4e-11	NA	-	-	-	-	-	NHGRI-EBI_GWAS_Catalog
	rs1800562	A	G	Iron	CHEBI_18248	Benyamin B	19084217	European	2008	NA	NA	4e-11	NA	-	-	-	-	-	dbGaP
	rs1800562	A	G	Transferrin	NCIT_C17211;NCIT_C82037	Traglia M	21785125	European	2011	NA	NA	4.95e-11	NA	1657	-	-	-	-	GRASP
	rs1800562	A	G	Hepcidin levels	EFO_0004504	Traglia M	21785125	European	2011	NA	NA	5e-11	NA	-	-	-	-	-	NHGRI-EBI_GWAS_Catalog
	rs1800562	A	G	Transferrin	NCIT_C17211;NCIT_C82037	Traglia M	21785125	European	2011	NA	NA	5e-11	NA	-	-	-	-	-	dbGaP
	rs855791	G	A	Hemoglobin Hb	HP_0011902	Ding	22560525	European	2014	NA	NA	5e-11	NA	7873	-	-	-	-	GRASP
	rs2228145	A	C	Coronary artery disease	EFO_0000378;EFO_0001645	Howson JMM	28530674	Mixed	2017	0.0486	0.0074	5.93e-11	+	244444	-	-	-	log OR	Howson-JMM_CHD_EUR_2017
	rs1800562	A	G	Pulse rate	EFO_0004326	Neale B	UKBB	European	2017	0.03058	0.004685	6.758e-11	+	317756	0	317756	1	IVNT	Neale-B_UKBB_EUR_2017
	rs35945185	A	G	Mean corpuscular volume	EFO_0004586	Astle W	27863252	European	2016	0.02368	0.003649	8.675e-11	+	173480	0	173480	2	IVNT	Astle-W_Blood-Cell-Traits_EUR_2016
	rs1800562	A	G	Impedance of arm left	-	Neale B	UKBB	European	2017	0.02078	0.003202	8.692e-11	+	331292	0	331292	1	IVNT	Neale-B_UKBB_EUR_2017
	rs855791	G	A	Hepcidin levels	EFO_0004504	Traglia M	21785125	European	2011	NA	NA	9e-11	NA	-	-	-	-	-	NHGRI-EBI_GWAS_Catalog
	rs855791	G	A	Iron	CHEBI_18248	Traglia M	21785125	European	2011	NA	NA	9e-11	NA	-	-	-	-	-	dbGaP
	rs855791	G	A	Iron	CHEBI_18248	Traglia M	21785125	European	2011	NA	NA	9.41e-11	NA	1657	-	-	-	-	GRASP
	rs1800562	A	G	Mean corpuscular hemoglobin concentration	EFO_0004528	Ding	22560525	European	2014	NA	NA	1e-10	NA	7873	-	-	-	-	GRASP
	rs1800562	A	G	Iron status biomarkers	EFO_0004461	Benyamin B	19084217	European	2008	NA	NA	1e-10	NA	-	-	-	-	-	NHGRI-EBI_GWAS_Catalog
	rs1800562	A	G	Transferrin	NCIT_C17211;NCIT_C82037	Benyamin B	19084217	European	2008	NA	NA	1e-10	NA	-	-	-	-	-	dbGaP
	rs855791	G	A	Hematocrit	EFO_0004348	Hodonsky CJ	28453575	Hispanic	2017	-0.38	0.05876	1e-10	-	-	-	-	-	% decrease	NHGRI-EBI_GWAS_Catalog
	rs855791	G	A	Iron status biomarkers	EFO_0004461	Benyamin B	19820699	European	2009	-0.13	0.0201	1e-10	-	-	-	-	-	SD decrease	NHGRI-EBI_GWAS_Catalog
	rs855791	G	A	Erythrocyte indices	EFO_0004306	Benyamin B	19820699	European	2009	NA	NA	1e-10	NA	-	-	-	-	-	dbGaP
	rs1800562	A	G	Serum transferrin	HP_0003642;HP_0012301	Benyamin B	19084217	European	2008	NA	NA	1.09e-10	NA	459	-	-	-	-	GRASP
	rs855791	G	A	Mean corpuscular volume	EFO_0004526	Benyamin B	19820699	European	2009	NA	NA	1.1e-10	NA	4818	-	-	-	-	GRASP
	rs2228145	A	C	Allergic disease	EFO_0003785	Ferreira M	29083406	European	2017	-0.0373	0.0058	1.103e-10	-	360838	180129	180709	13	log OR	Ferreira-M_Allergic-Disease_EUR_2017
	rs1800562	A	G	Ferritin log10	-	Traglia M	21785125	European	2011	NA	NA	1.64e-10	NA	1657	-	-	-	-	GRASP
	rs77262773	C	T	Mean corpuscular hemoglobin	EFO_0004586	Astle W	27863252	European	2016	-0.07112	0.01114	1.71e-10	-	173480	0	173480	2	IVNT	Astle-W_Blood-Cell-Traits_EUR_2016
	rs2228145	A	C	C-reactive protein	EFO_0004458	Prins B	28887542	European	2017	0.11	0.02	1.956e-10	+	9961	0	9961	1	mg/L	Prins-B_CRP_EUR_2017
	rs2005682	A	T	Hemoglobin concentration	EFO_0004586	Astle W	27863252	European	2016	0.02507	0.00395	2.174e-10	+	173480	0	173480	2	IVNT	Astle-W_Blood-Cell-Traits_EUR_2016
	rs1800562	A	G	Hematocrit Hct	EFO_0004348	Lo	21153663	Mixed	2010	NA	NA	2.5e-10	NA	30551	-	-	-	-	GRASP
	rs1800562	A	G	LDL cholesterol	EFO_0004195	GLGC	20686565	Mixed	2010	NA	NA	2.7e-10	NA	100184	-	-	-	-	GRASP
	rs7385804	A	C	Hematocrit	EFO_0004348	Ganesh SK	19862010	European	2009	-0.15	0.02398	4e-10	-	-	-	-	-	% decrease	NHGRI-EBI_GWAS_Catalog
	rs7385804	A	C	Hematocrit	EFO_0004348	Ganesh SK	19862010	European	2009	NA	NA	4e-10	NA	-	-	-	-	-	dbGaP
	rs7385804	A	C	Hematocrit Hct	EFO_0004348	Ganesh SK	19862010	European	2009	NA	NA	4.45e-10	NA	24167	-	-	-	-	GRASP
	rs855791	G	A	Hemoglobin Hb	HP_0011902	Kamatani Y	20139978	East Asian	2010	NA	NA	4.82e-10	NA	14700	-	-	-	-	GRASP
	rs7385804	A	C	Red blood cell count RBC 1012l log	EFO_0004305	Soranzo N	19820697	European	2009	NA	NA	4.9e-10	NA	4627	-	-	-	-	GRASP
	rs7385804	A	C	Hematological parameters	EFO_0004527	Soranzo N	19820697	European	2009	-0.01	0.001608	5e-10	-	-	-	-	-	10^12/l increase	NHGRI-EBI_GWAS_Catalog
	rs7385804	A	C	Erythrocyte count	EFO_0004305	Soranzo N	19820697	European	2009	NA	NA	5e-10	NA	-	-	-	-	-	dbGaP
	rs2228145	A	C	Atopic dermatitis	EFO_0000274	EAGLE	26482879	Mixed	2015	-0.07696	0.01237	5e-10	-	-	-	-	-	log OR	NHGRI-EBI_GWAS_Catalog
	rs855791	G	A	Mean corpuscular hemoglobin concentration pgL	EFO_0004528	Chambers JC	19820698	Mixed	2009	NA	NA	5.5e-10	NA	16001	-	-	-	-	GRASP
	rs13007705	C	T	Mean corpuscular hemoglobin concentration	EFO_0004586	Astle W	27863252	European	2016	-0.02173	0.003505	5.625e-10	-	173480	0	173480	2	IVNT	Astle-W_Blood-Cell-Traits_EUR_2016
	rs1800562	A	G	Iron deficiency unsaturated iron binding capacity	HP_0001891	McLaren CE	21483845	European	2011	NA	NA	5.72e-10	NA	679	-	-	-	-	GRASP
	rs1800562	A	G	Iron status biomarkers	EFO_0004461;EFO_0006333	McLaren CE	21483845	European	2011	44.27	7.151	6e-10	+	-	-	-	-	ug/dL decrease	NHGRI-EBI_GWAS_Catalog
	rs1800562	A	G	LDL cholesterol	EFO_0004611	GLGC	20686565	Mixed	2010	2.22	0.3586	6e-10	+	-	-	-	-	mg/dL decrease	NHGRI-EBI_GWAS_Catalog
	rs1800562	A	G	Cholesterol ldl	EFO_0004195	GLGC	20686565	Mixed	2010	NA	NA	6e-10	NA	-	-	-	-	-	dbGaP
	rs1800562	A	G	Low density lipoprotein	EFO_0004611	GLGC	20686565	Mixed	2010	-0.0714	0.0115	6.069e-10	-	95454	0	95454	46	Z-score	GLGC_LDL_Mixed_2010
	rs1800562	A	G	Hematocrit Hct	EFO_0004348	Ganesh SK	19862010	European	2009	NA	NA	7.2e-10	NA	24167	-	-	-	-	GRASP
	rs1800562	A	G	Vascular or heart problems diagnosed by doctor: high blood pressure	EFO_0004325	Neale B	UKBB	European	2017	0.01241	0.002016	7.584e-10	+	336683	91033	245650	1	risk diff	Neale-B_UKBB_EUR_2017
	rs855791	G	A	Haemoglobin	-	Prins B	28887542	European	2017	0.1	0.02	8.783e-10	+	9961	0	9961	1	g/dl	Prins-B_Haemoglobin_EUR_2017
	rs13007705	C	T	Mean corpuscular volume	EFO_0004586	Astle W	27863252	European	2016	-0.02186	0.003568	8.955e-10	-	173480	0	173480	2	IVNT	Astle-W_Blood-Cell-Traits_EUR_2016
	rs2228145	A	C	Monocyte percentage of white cells	EFO_0004586	Astle W	27863252	European	2016	-0.02208	0.003603	8.976e-10	-	173480	0	173480	2	IVNT	Astle-W_Blood-Cell-Traits_EUR_2016
	rs35945185	A	G	Monocyte percentage of white cells	EFO_0004586	Astle W	27863252	European	2016	0.0225	0.003683	9.906e-10	+	173480	0	173480	2	IVNT	Astle-W_Blood-Cell-Traits_EUR_2016
	rs855791	G	A	Hepcidintransferrin saturation ratio	EFO_0007902	Galesloot TE	27846281	Mixed	2016	-0.1265	0.02071	1e-09	-	-	-	-	-	unit increase	NHGRI-EBI_GWAS_Catalog
	rs1800562	A	G	Soluble transferrin receptor	NCIT_C100438	Oexle K	21149283	European	2010	NA	NA	1.17e-09	NA	6616	-	-	-	-	GRASP
	rs2228145	A	C	Coronary artery disease	EFO_0000378;EFO_0001645	Howson JMM	28530674	European	2017	0.0475	0.0079	1.57e-09	+	218599	-	-	-	log OR	Howson-JMM_CHD_EUR_2017
	rs1800562	A	G	Hemoglobin Hb	HP_0011902	Ding	22560525	European	2014	NA	NA	2e-09	NA	7873	-	-	-	-	GRASP
	rs1800562	A	G	Hematocrit	EFO_0004348	Ganesh SK	19862010	European	2009	0.31	0.05169	2e-09	+	-	-	-	-	% increase	NHGRI-EBI_GWAS_Catalog
	rs1800562	A	G	Hematocrit	EFO_0004348	Ganesh SK	19862010	European	2009	NA	NA	2e-09	NA	-	-	-	-	-	dbGaP
	rs855791	G	A	Iron status biomarkers transferrin levels	EFO_0004461;EFO_0006341	Benyamin B	25352340	European	2014	-0.044	0.007336	2e-09	-	-	-	-	-	unit increase	NHGRI-EBI_GWAS_Catalog
	rs855791	G	A	Mean corpuscular volume	EFO_0004526	Li J	23263863	Mixed	2012	-0.479	0.07986	2e-09	-	-	-	-	-	unit decrease	NHGRI-EBI_GWAS_Catalog
	rs2005682	A	T	Red cell distribution width	EFO_0004586	Astle W	27863252	European	2016	-0.02363	0.00394	2.013e-09	-	173480	0	173480	2	IVNT	Astle-W_Blood-Cell-Traits_EUR_2016
	rs35945185	A	G	Lymphocyte percentage of white cells	EFO_0004586	Astle W	27863252	European	2016	0.02206	0.003683	2.103e-09	+	173480	0	173480	2	IVNT	Astle-W_Blood-Cell-Traits_EUR_2016
	rs1800562	A	G	Forced vital capacity	EFO_0004312	Neale B	UKBB	European	2017	0.022	0.00368	2.275e-09	+	307638	0	307638	1	IVNT	Neale-B_UKBB_EUR_2017
	rs7385804	A	C	Plateletcrit	EFO_0004586	Astle W	27863252	European	2016	0.02255	0.003781	2.462e-09	+	173480	0	173480	2	IVNT	Astle-W_Blood-Cell-Traits_EUR_2016
	rs1800562	A	G	Mean corpuscular hemoglobin MCH	EFO_0004527	Kullo IJ	20927387	European	2010	NA	NA	2.76e-09	NA	3012	-	-	-	-	GRASP
	rs7385804	A	C	High light scatter percentage of red cells	EFO_0004586	Astle W	27863252	European	2016	0.02201	0.003704	2.824e-09	+	173480	0	173480	2	IVNT	Astle-W_Blood-Cell-Traits_EUR_2016
	rs1800562	A	G	Red blood cell traits	EFO_0004305	Kullo IJ	20927387	European	2010	0.49	0.08261	3e-09	+	-	-	-	-	unit increase	NHGRI-EBI_GWAS_Catalog
	rs1800562	A	G	Erythrocyte indices	EFO_0004306	Kullo IJ	20927387	European	2010	NA	NA	3e-09	NA	-	-	-	-	-	dbGaP
	rs1800562	A	G	Serum ferritin	HP_0040133;HP_0012343	Oexle K	21149283	European	2010	NA	NA	3.02e-09	NA	6616	-	-	-	-	GRASP
	rs1800562	A	G	Self-reported hypertension	EFO_0000537	Neale B	UKBB	European	2017	0.01179	0.001989	3.067e-09	+	337159	87690	249469	1	risk diff	Neale-B_UKBB_EUR_2017
	rs2228145	A	C	Rheumatoid arthritis	EFO_0000685	Okada Y	24390342	Mixed	2014	0.07696	0.01418	3.5e-09	+	80799	19234	61565	22	log OR	Okada-Y_RA_Mixed_2014
	rs855791	G	A	Transferrin saturation	NCIT_C98792	Traglia M	21785125	European	2011	NA	NA	3.89e-09	NA	1657	-	-	-	-	GRASP
	rs1800562	A	G	Iron	CHEBI_18248	Traglia M	21785125	European	2011	NA	NA	3.95e-09	NA	1657	-	-	-	-	GRASP
	rs1800562	A	G	Hepcidin levels	EFO_0004504	Traglia M	21785125	European	2011	NA	NA	4e-09	NA	-	-	-	-	-	NHGRI-EBI_GWAS_Catalog
	rs1800562	A	G	Iron	CHEBI_18248	Traglia M	21785125	European	2011	NA	NA	4e-09	NA	-	-	-	-	-	dbGaP
	rs855791	G	A	Hepcidin levels	EFO_0004504	Traglia M	21785125	European	2011	NA	NA	4e-09	NA	-	-	-	-	-	NHGRI-EBI_GWAS_Catalog
	rs855791	G	A	Transferrin	NCIT_C17211;NCIT_C82037	Traglia M	21785125	European	2011	NA	NA	4e-09	NA	-	-	-	-	-	dbGaP
	rs2228145	A	C	Rheumatoid arthritis	EFO_0000685	Okada Y	24390342	Mixed	2014	NA	NA	4e-09	NA	-	-	-	-	-	NHGRI-EBI_GWAS_Catalog
	rs855791	G	A	Red blood cell traits	EFO_0004305	Kullo IJ	20927387	European	2010	-0.62	0.106	5e-09	-	-	-	-	-	unit decrease	NHGRI-EBI_GWAS_Catalog
	rs855791	G	A	Erythrocyte indices	EFO_0004306	Kullo IJ	20927387	European	2010	NA	NA	5e-09	NA	-	-	-	-	-	dbGaP
	rs1800562	A	G	Platelet count	EFO_0004586	Astle W	27863252	European	2016	-0.03835	0.00656	5.053e-09	-	173480	0	173480	2	IVNT	Astle-W_Blood-Cell-Traits_EUR_2016
	rs855791	G	A	Mean corpuscular volume	EFO_0004526	Kullo IJ	20927387	European	2010	NA	NA	5.41e-09	NA	3012	-	-	-	-	GRASP
	rs1800562	A	G	Diastolic blood pressure	EFO_0006336	BPExome	27618447	Mixed	2016	NA	NA	6.665e-09	NA	192763	0	192763	51	INVT	BPExome_DBP_Mixed_2016
	rs1800562	A	G	Mean corpuscular hemoglobin	EFO_0004527	Li J	23263863	Mixed	2012	0.3558	0.06144	7e-09	+	-	-	-	-	unit increase	NHGRI-EBI_GWAS_Catalog
	rs1800562	A	G	Mean corpuscular hemoglobin MCH	EFO_0004527	Li J	23263863	Mixed	2012	NA	NA	7.05e-09	NA	14177	-	-	-	-	GRASP
	rs1800562	A	G	Total cholesterol	NCIT_C61032;NCIT_C105586	GLGC	20686565	Mixed	2010	NA	NA	1.1e-08	NA	100184	-	-	-	-	GRASP
	rs855791	G	A	Hematocrit Hct	EFO_0004348	Ganesh SK	19862010	European	2009	NA	NA	1.22e-08	NA	24167	-	-	-	-	GRASP
	rs2228145	A	C	Rheumatoid arthritis	EFO_0000685	Eyre	23143596	European	2012	NA	NA	1.3e-08	NA	27345	-	-	-	-	GRASP
	rs2228145	A	C	Self-reported eczema or dermatitis	EFO_0000274	Neale B	UKBB	European	2017	-0.002227	0.0003921	1.352e-08	-	337159	8718	328441	1	risk diff	Neale-B_UKBB_EUR_2017
	rs13007705	C	T	Red cell distribution width	EFO_0004586	Astle W	27863252	European	2016	0.0203	0.003581	1.437e-08	+	173480	0	173480	2	IVNT	Astle-W_Blood-Cell-Traits_EUR_2016
	rs1800562	A	G	Mean corpuscular volume	EFO_0004526	Benyamin B	19820699	European	2009	NA	NA	1.5e-08	NA	4818	-	-	-	-	GRASP
	rs2005682	A	T	Mean corpuscular hemoglobin	EFO_0004586	Astle W	27863252	European	2016	0.02229	0.003939	1.527e-08	+	173480	0	173480	2	IVNT	Astle-W_Blood-Cell-Traits_EUR_2016
	rs77262773	C	T	Mean corpuscular volume	EFO_0004586	Astle W	27863252	European	2016	-0.06247	0.01111	1.891e-08	-	173480	0	173480	2	IVNT	Astle-W_Blood-Cell-Traits_EUR_2016
	rs1800562	A	G	Cholesterol total	EFO_0004574	GLGC	20686565	Mixed	2010	2.16	0.3849	2e-08	+	-	-	-	-	mg/dL decrease	NHGRI-EBI_GWAS_Catalog
	rs1800562	A	G	Iron status biomarkers	EFO_0004461	Benyamin B	19820699	European	2009	0.22	0.0392	2e-08	+	-	-	-	-	SD increase	NHGRI-EBI_GWAS_Catalog
	rs1800562	A	G	Cholesterol	EFO_1001380	GLGC	20686565	Mixed	2010	NA	NA	2e-08	NA	-	-	-	-	-	dbGaP
	rs1800562	A	G	Erythrocyte indices	EFO_0004306	Benyamin B	19820699	European	2009	NA	NA	2e-08	NA	-	-	-	-	-	dbGaP
	rs2228145	A	C	Circulating C reactive protein	-	Shah	23505291	European	2013	NA	NA	2e-08	NA	8356	-	-	-	-	GRASP
	rs2228145	A	C	C reactive protein	EFO_0004458	Ridker PM	18439548	European	2008	NA	NA	2e-08	NA	-	-	-	-	-	NHGRI-EBI_GWAS_Catalog
	rs2228145	A	C	C reactive protein	NCIT_C64548	Ridker PM	18439548	European	2008	NA	NA	2e-08	NA	-	-	-	-	-	dbGaP
	rs1800562	A	G	Cause of death: liver cell carcinoma	EFO_0000182	Neale B	UKBB	European	2017	0.01333	0.002377	2.088e-08	+	7637	49	7588	1	risk diff	Neale-B_UKBB_EUR_2017
	rs2228145	A	C	Circulating interleukin 6 IL 6	-	Shah	23505291	European	2013	NA	NA	2.36e-08	NA	8356	-	-	-	-	GRASP
	rs1800562	A	G	Total cholesterol	EFO_0004574	GLGC	20686565	Mixed	2010	-0.0629	0.0113	2.486e-08	-	100184	0	100184	46	Z-score	GLGC_TC_Mixed_2010
	rs7630745	C	T	Mean corpuscular volume	EFO_0004586	Astle W	27863252	European	2016	0.02073	0.003721	2.523e-08	+	173480	0	173480	2	IVNT	Astle-W_Blood-Cell-Traits_EUR_2016
	rs7385804	A	C	Hemoglobin concentration	EFO_0004586	Astle W	27863252	European	2016	-0.02041	0.003665	2.557e-08	-	173480	0	173480	2	IVNT	Astle-W_Blood-Cell-Traits_EUR_2016
	rs855791	G	A	Hemoglobin Hb	HP_0011902	Li J	23263863	Mixed	2012	NA	NA	2.64e-08	NA	14177	-	-	-	-	GRASP
	rs12718598	C	T	High light scatter percentage of red cells	EFO_0004586	Astle W	27863252	European	2016	0.01988	0.003574	2.662e-08	+	173480	0	173480	2	IVNT	Astle-W_Blood-Cell-Traits_EUR_2016
	rs1800562	A	G	Iron deficiency total iron binding capacity	HP_0001891	McLaren CE	21483845	European	2011	NA	NA	2.68e-08	NA	679	-	-	-	-	GRASP
	rs855791	G	A	Mean corpuscular hemoglobin MCH	EFO_0004527	MAGIC	20858683	European	2010	NA	NA	2.9e-08	NA	46368	-	-	-	-	GRASP
	rs7385804	A	C	Mean corpuscular hemoglobin MCH pg	EFO_0004527	Soranzo N	19820697	European	2009	NA	NA	2.9e-08	NA	4627	-	-	-	-	GRASP
	rs1800562	A	G	Iron status biomarkers	EFO_0004461;EFO_0006333	McLaren CE	21483845	European	2011	35.36	6.381	3e-08	+	-	-	-	-	ug/dL decrease	NHGRI-EBI_GWAS_Catalog
	rs855791	G	A	Hematology traits	EFO_0004348	Li J	23263863	Mixed	2012	-0.0896	0.01617	3e-08	-	-	-	-	-	unit decrease	NHGRI-EBI_GWAS_Catalog
	rs7385804	A	C	Mean corpuscular volume	EFO_0004526	Ganesh SK	19862010	European	2009	NA	NA	3.05e-08	NA	24167	-	-	-	-	GRASP
	rs12718598	C	T	Red blood cell count RBC	EFO_0004305	van der Harst P	23222517	Mixed	2012	NA	NA	3.24e-08	NA	71861	-	-	-	-	GRASP
	rs12718598	C	T	Mean corpuscular volume	EFO_0004526	Ganesh SK	19862010	European	2009	NA	NA	3.36e-08	NA	24167	-	-	-	-	GRASP
	rs855791	G	A	Iron	CHEBI_18248	Tanaka T	19880490	European	2009	NA	NA	4.16e-08	NA	1919	-	-	-	-	GRASP
	rs1800562	A	G	Monocyte count	EFO_0004586	Astle W	27863252	European	2016	0.03511	0.006415	4.411e-08	+	173480	0	173480	2	IVNT	Astle-W_Blood-Cell-Traits_EUR_2016
	rs1800562	A	G	Forced expiratory volume in 1-second	EFO_0004314	Neale B	UKBB	European	2017	0.02121	0.003882	4.663e-08	+	307638	0	307638	1	IVNT	Neale-B_UKBB_EUR_2017
Secondary	rs1799945	C	G	Hematocrit	EFO_0004586	Astle W	27863252	European	2016	-0.06645	0.004921	1.479e-41	-	173480	0	173480	2	IVNT	Astle-W_Blood-Cell-Traits_EUR_2016
	rs1799945	C	G	Mean corpuscular hemoglobin	EFO_0004586	Astle W	27863252	European	2016	-0.193	0.004922	0	-	173480	0	173480	2	IVNT	Astle-W_Blood-Cell-Traits_EUR_2016
	rs1799945	C	G	Mean corpuscular volume	EFO_0004586	Astle W	27863252	European	2016	-0.1583	0.004907	1.79e-228	-	173480	0	173480	2	IVNT	Astle-W_Blood-Cell-Traits_EUR_2016
	rs10740134	C	T	Mean platelet volume	EFO_0004586	Astle W	27863252	European	2016	-0.1109	0.003616	1.96e-206	-	173480	0	173480	2	IVNT	Astle-W_Blood-Cell-Traits_EUR_2016
	rs1799945	C	G	Red cell distribution width	EFO_0004586	Astle W	27863252	European	2016	0.1334	0.00493	2.84e-161	+	173480	0	173480	2	IVNT	Astle-W_Blood-Cell-Traits_EUR_2016
	rs1799945	C	G	Mean corpuscular hemoglobin concentration	EFO_0004528	Astle W	27863252	European	2016	-0.1197	0.004826	1e-135	-	-	-	-	-	unit increase	NHGRI-EBI_GWAS_Catalog
	rs1799945	C	G	Mean corpuscular hemoglobin concentration	EFO_0004586	Astle W	27863252	European	2016	-0.1197	0.004828	1.32e-135	-	173480	0	173480	2	IVNT	Astle-W_Blood-Cell-Traits_EUR_2016
	rs1799945	C	G	Hemoglobin concentration	EFO_0004509	Astle W	27863252	European	2016	-0.1067	0.004943	2e-103	-	-	-	-	-	unit increase	NHGRI-EBI_GWAS_Catalog
	rs1799945	C	G	Hemoglobin concentration	EFO_0004586	Astle W	27863252	European	2016	-0.1067	0.004943	2.01e-103	-	173480	0	173480	2	IVNT	Astle-W_Blood-Cell-Traits_EUR_2016
	rs28929474	T	C	Height	EFO_0004339	Neale B	UKBB	European	2017	0.114	0.006097	6.492e-78	+	336474	0	336474	1	IVNT	Neale-B_UKBB_EUR_2017
	rs77034634	C	T	Mean corpuscular volume	EFO_0004586	Astle W	27863252	European	2016	-0.1166	0.006595	5.316e-70	-	173480	0	173480	2	IVNT	Astle-W_Blood-Cell-Traits_EUR_2016
	rs9274712	C	T	Rheumatoid arthritis	EFO_0000685	Okada Y	24390342	Mixed	2014	-0.3716	0.02112	6.9e-68	-	80799	19234	61565	22	log OR	Okada-Y_RA_Mixed_2014
	rs10740134	C	T	Platelet count	EFO_0004586	Astle W	27863252	European	2016	0.06199	0.003648	9.266e-65	+	173480	0	173480	2	IVNT	Astle-W_Blood-Cell-Traits_EUR_2016
	rs77034634	C	T	Mean corpuscular hemoglobin	EFO_0004586	Astle W	27863252	European	2016	-0.1111	0.006613	2.218e-63	-	173480	0	173480	2	IVNT	Astle-W_Blood-Cell-Traits_EUR_2016
	rs77034634	C	T	Red blood cell count	EFO_0004586	Astle W	27863252	European	2016	0.1061	0.006646	2.149e-57	+	173480	0	173480	2	IVNT	Astle-W_Blood-Cell-Traits_EUR_2016
	rs201165754	A	C	High light scatter percentage of red cells	EFO_0004586	Astle W	27863252	European	2016	-0.08003	0.005013	2.287e-57	-	173480	0	173480	2	IVNT	Astle-W_Blood-Cell-Traits_EUR_2016
	rs190262259	A	G	Mean corpuscular volume	EFO_0004586	Astle W	27863252	European	2016	0.07296	0.004726	9.093e-54	+	173480	0	173480	2	IVNT	Astle-W_Blood-Cell-Traits_EUR_2016
	rs2158799	C	G	Neutrophil count	EFO_0004586	Astle W	27863252	European	2016	-0.0562	0.003705	5.737e-52	-	173480	0	173480	2	IVNT	Astle-W_Blood-Cell-Traits_EUR_2016
	rs2158799	C	G	Neutrophil count	EFO_0004833	Astle W	27863252	European	2016	-0.0562	0.003706	6e-52	-	-	-	-	-	unit increase	NHGRI-EBI_GWAS_Catalog
	rs2158799	C	G	Sum basophil neutrophil counts	EFO_0004833;EFO_0005090	Astle W	27863252	European	2016	-0.05616	0.003711	1e-51	-	-	-	-	-	unit increase	NHGRI-EBI_GWAS_Catalog
	rs2158799	C	G	Sum basophil neutrophil counts	EFO_0004586	Astle W	27863252	European	2016	-0.05616	0.003711	1.007e-51	-	173480	0	173480	2	IVNT	Astle-W_Blood-Cell-Traits_EUR_2016
	rs190262259	A	G	Mean corpuscular hemoglobin	EFO_0004586	Astle W	27863252	European	2016	0.07021	0.00474	1.22e-49	+	173480	0	173480	2	IVNT	Astle-W_Blood-Cell-Traits_EUR_2016
	rs201165754	A	C	High light scatter reticulocyte count	EFO_0004586	Astle W	27863252	European	2016	-0.07425	0.005013	1.229e-49	-	173480	0	173480	2	IVNT	Astle-W_Blood-Cell-Traits_EUR_2016
	rs2158799	C	G	Sum neutrophil eosinophil counts	EFO_0004586	Astle W	27863252	European	2016	-0.05472	0.003708	2.791e-49	-	173480	0	173480	2	IVNT	Astle-W_Blood-Cell-Traits_EUR_2016
	rs2158799	C	G	Sum neutrophil eosinophil counts	EFO_0004833;EFO_0004842	Astle W	27863252	European	2016	-0.05472	0.003709	3e-49	-	-	-	-	-	unit increase	NHGRI-EBI_GWAS_Catalog
	rs2158799	C	G	Granulocyte count	EFO_0007987	Astle W	27863252	European	2016	-0.05461	0.003714	6e-49	-	-	-	-	-	unit increase	NHGRI-EBI_GWAS_Catalog
	rs2158799	C	G	Granulocyte count	EFO_0004586	Astle W	27863252	European	2016	-0.05461	0.003714	6.175e-49	-	173480	0	173480	2	IVNT	Astle-W_Blood-Cell-Traits_EUR_2016
	rs2158799	C	G	Myeloid white cell count	EFO_0004586	Astle W	27863252	European	2016	-0.05451	0.003724	1.656e-48	-	173480	0	173480	2	IVNT	Astle-W_Blood-Cell-Traits_EUR_2016
	rs2158799	C	G	Myeloid white cell count	EFO_0007988	Astle W	27863252	European	2016	-0.05451	0.003727	2e-48	-	-	-	-	-	unit increase	NHGRI-EBI_GWAS_Catalog
	rs1799945	C	G	Mean corpuscular hemoglobin MCH	EFO_0004527	van der Harst P	23222517	Mixed	2012	NA	NA	4.01e-47	NA	71861	-	-	-	-	GRASP
	rs1799945	C	G	Mean corpuscular hemoglobin concentration	EFO_0004528	van der Harst P	23222517	Mixed	2012	NA	NA	4.01e-47	NA	71861	-	-	-	-	GRASP
	rs28929474	T	C	Height	EFO_0004339	GIANT	28146470	European	2017	0.12	0.0088	1.4e-45	+	381625	0	381625	106	IVNT	GIANT_Height_EUR_2017
	rs28929474	T	C	Height	EFO_0004339	GIANT	28146470	Mixed	2017	0.12	0.0087	2.1e-45	+	458927	0	458927	147	IVNT	GIANT_Height_Mixed_2017
	rs1233397	G	A	Self-reported psoriasis	EFO_0000676	Neale B	UKBB	European	2017	0.004422	0.0003171	3.53e-44	+	337159	3871	333288	1	risk diff	Neale-B_UKBB_EUR_2017
	rs201165754	A	C	Immature fraction of reticulocytes	EFO_0004586	Astle W	27863252	European	2016	-0.06808	0.004965	8.486e-43	-	173480	0	173480	2	IVNT	Astle-W_Blood-Cell-Traits_EUR_2016
	rs201165754	A	C	Reticulocyte fraction of red cells	EFO_0004586	Astle W	27863252	European	2016	-0.06866	0.005019	1.31e-42	-	173480	0	173480	2	IVNT	Astle-W_Blood-Cell-Traits_EUR_2016
	rs10740134	C	T	Platelet distribution width	EFO_0004586	Astle W	27863252	European	2016	-0.04868	0.003596	9.362e-42	-	173480	0	173480	2	IVNT	Astle-W_Blood-Cell-Traits_EUR_2016
	rs1799945	C	G	Hematocrit	EFO_0004348	Astle W	27863252	European	2016	-0.06645	0.00491	1e-41	-	-	-	-	-	unit increase	NHGRI-EBI_GWAS_Catalog
	rs190262259	A	G	Red blood cell count	EFO_0004586	Astle W	27863252	European	2016	-0.06416	0.004762	2.187e-41	-	173480	0	173480	2	IVNT	Astle-W_Blood-Cell-Traits_EUR_2016
	rs1799945	C	G	Reticulocyte fraction of red cells	EFO_0004586	Astle W	27863252	European	2016	-0.06649	0.005006	2.945e-40	-	173480	0	173480	2	IVNT	Astle-W_Blood-Cell-Traits_EUR_2016
	rs1799945	C	G	Reticulocyte fraction of red cells	EFO_0007986	Astle W	27863252	European	2016	-0.06649	0.005006	3e-40	-	-	-	-	-	unit increase	NHGRI-EBI_GWAS_Catalog
	rs1799945	C	G	Iron status biomarkers transferrin saturation	EFO_0006333	Raffield LM	28334935	Hispanic	2017	0.274	0.02114	2e-38	+	-	-	-	-	unit decrease	NHGRI-EBI_GWAS_Catalog
	rs9274712	C	T	Rheumatoid arthritis	EFO_0000685	Okada Y	24390342	European	2014	-0.3507	0.02688	7e-38	-	58284	14361	43923	18	log OR	Okada-Y_RA_EUR_2014
	rs2158799	C	G	White blood cell count	EFO_0004586	Astle W	27863252	European	2016	-0.04696	0.003709	9.73e-37	-	173480	0	173480	2	IVNT	Astle-W_Blood-Cell-Traits_EUR_2016
	rs2158799	C	G	White blood cell count	EFO_0004308	Astle W	27863252	European	2016	-0.04696	0.00371	1e-36	-	-	-	-	-	unit increase	NHGRI-EBI_GWAS_Catalog
	rs4729627	A	C	Pulse rate	EFO_0004326	Neale B	UKBB	European	2017	0.03554	0.002819	1.982e-36	+	317756	0	317756	1	IVNT	Neale-B_UKBB_EUR_2017
	rs2158799	C	G	Neutrophil percentage of white cells	EFO_0007990	Astle W	27863252	European	2016	-0.04526	0.003682	1e-34	-	-	-	-	-	unit increase	NHGRI-EBI_GWAS_Catalog
	rs2158799	C	G	Neutrophil percentage of white cells	EFO_0004586	Astle W	27863252	European	2016	-0.04526	0.003691	1.446e-34	-	173480	0	173480	2	IVNT	Astle-W_Blood-Cell-Traits_EUR_2016
	rs28929474	T	C	Sitting height	EFO_0004339	Neale B	UKBB	European	2017	0.08107	0.006633	2.389e-34	+	336172	0	336172	1	IVNT	Neale-B_UKBB_EUR_2017
	rs1799945	C	G	Mean corpuscular volume	EFO_0004526	van der Harst P	23222517	Mixed	2012	NA	NA	2.35e-33	NA	71861	-	-	-	-	GRASP
	rs201165754	A	C	Lymphocyte count	EFO_0004586	Astle W	27863252	European	2016	0.0596	0.005033	2.382e-32	+	173480	0	173480	2	IVNT	Astle-W_Blood-Cell-Traits_EUR_2016
	rs201165754	A	C	Reticulocyte count	EFO_0004586	Astle W	27863252	European	2016	-0.05923	0.005021	4.101e-32	-	173480	0	173480	2	IVNT	Astle-W_Blood-Cell-Traits_EUR_2016
	rs1799945	C	G	Reticulocyte count	EFO_0007986	Astle W	27863252	European	2016	-0.05738	0.005005	2e-30	-	-	-	-	-	unit increase	NHGRI-EBI_GWAS_Catalog
	rs1799945	C	G	Reticulocyte count	EFO_0004586	Astle W	27863252	European	2016	-0.05738	0.005009	2.199e-30	-	173480	0	173480	2	IVNT	Astle-W_Blood-Cell-Traits_EUR_2016
	rs2158799	C	G	Lymphocyte percentage of white cells	EFO_0007993	Astle W	27863252	European	2016	-0.04125	0.003682	4e-29	-	-	-	-	-	unit decrease	NHGRI-EBI_GWAS_Catalog
	rs2158799	C	G	Lymphocyte percentage of white cells	EFO_0004586	Astle W	27863252	European	2016	0.04125	0.003685	4.415e-29	+	173480	0	173480	2	IVNT	Astle-W_Blood-Cell-Traits_EUR_2016
	rs213206	C	G	Rheumatoid arthritis	EFO_0000685	Okada Y	24390342	European	2014	0.1744	0.01528	6.7e-28	+	58284	14361	43923	18	log OR	Okada-Y_RA_EUR_2014
	rs1799945	C	G	Hemoglobin Hb	HP_0011902	van der Harst P	23222517	Mixed	2012	NA	NA	3.6e-26	NA	71861	-	-	-	-	GRASP
	rs1799945	C	G	Iron status biomarkers iron levels	EFO_0006332	Raffield LM	28334935	Hispanic	2017	0.365	0.03452	4e-26	+	-	-	-	-	unit decrease	NHGRI-EBI_GWAS_Catalog
	rs187570181	C	T	Rheumatoid arthritis	EFO_0000685	Okada Y	24390342	Mixed	2014	0.6931	0.06604	2.6e-25	+	80799	19234	61565	22	log OR	Okada-Y_RA_Mixed_2014
	rs187570181	C	T	Rheumatoid arthritis	EFO_0000685	Okada Y	24390342	European	2014	0.6931	0.06604	2.8e-25	+	58284	14361	43923	18	log OR	Okada-Y_RA_EUR_2014
	rs28929474	T	C	Comparative height size at age 10	-	Neale B	UKBB	European	2017	0.05989	0.005855	1.483e-24	+	332021	0	332021	1	-	Neale-B_UKBB_EUR_2017
	rs1799945	C	G	Mean corpuscular volume	EFO_0004526	Ganesh SK	19862010	European	2009	NA	NA	1.78e-24	NA	24167	-	-	-	-	GRASP
	rs9274712	C	T	Ulcerative colitis	EFO_0000729	IBDGC	26192919	European	2015	0.2876	0.0283	3.256e-24	+	27432	6968	20464	8	log OR	IBDGC_Ulcerative-Colitis_EUR_2015
	rs10740134	C	T	Neutrophil count	EFO_0004586	Astle W	27863252	European	2016	-0.03478	0.003583	2.855e-22	-	173480	0	173480	2	IVNT	Astle-W_Blood-Cell-Traits_EUR_2016
	rs10740134	C	T	Sum neutrophil eosinophil counts	EFO_0004586	Astle W	27863252	European	2016	-0.03454	0.003587	5.896e-22	-	173480	0	173480	2	IVNT	Astle-W_Blood-Cell-Traits_EUR_2016
	rs1799945	C	G	Vascular or heart problems diagnosed by doctor: high blood pressure	EFO_0004325	Neale B	UKBB	European	2017	-0.0144	0.001508	1.333e-21	-	336683	91033	245650	1	risk diff	Neale-B_UKBB_EUR_2017
	rs1799945	C	G	Self-reported hypertension	EFO_0000537	Neale B	UKBB	European	2017	-0.01416	0.001488	1.702e-21	-	337159	87690	249469	1	risk diff	Neale-B_UKBB_EUR_2017
	rs10740134	C	T	Sum basophil neutrophil counts	EFO_0004586	Astle W	27863252	European	2016	-0.03403	0.003589	2.543e-21	-	173480	0	173480	2	IVNT	Astle-W_Blood-Cell-Traits_EUR_2016
	rs10740134	C	T	White blood cell count	EFO_0004586	Astle W	27863252	European	2016	-0.03389	0.003586	3.35e-21	-	173480	0	173480	2	IVNT	Astle-W_Blood-Cell-Traits_EUR_2016
	rs10740134	C	T	Granulocyte count	EFO_0004586	Astle W	27863252	European	2016	-0.03381	0.003593	4.953e-21	-	173480	0	173480	2	IVNT	Astle-W_Blood-Cell-Traits_EUR_2016
	rs4817984	A	C	Inflammatory bowel disease	EFO_0003767	IBDGC	26192919	European	2015	-0.1884	0.0201	5.563e-21	-	34652	12882	21770	15	log OR	IBDGC_IBD_EUR_2015
	rs213206	C	G	Rheumatoid arthritis	EFO_0000685	Okada Y	24390342	Mixed	2014	0.1278	0.01458	6.5e-21	+	80799	19234	61565	22	log OR	Okada-Y_RA_Mixed_2014
	rs55709272	C	T	Sum neutrophil eosinophil counts	EFO_0004586	Astle W	27863252	European	2016	0.03353	0.00362	2.004e-20	+	173480	0	173480	2	IVNT	Astle-W_Blood-Cell-Traits_EUR_2016
	rs55709272	C	T	Granulocyte count	EFO_0004586	Astle W	27863252	European	2016	0.03338	0.003626	3.434e-20	+	173480	0	173480	2	IVNT	Astle-W_Blood-Cell-Traits_EUR_2016
	rs55709272	C	T	Neutrophil count	EFO_0004586	Astle W	27863252	European	2016	0.03315	0.003616	4.892e-20	+	173480	0	173480	2	IVNT	Astle-W_Blood-Cell-Traits_EUR_2016
	rs10740134	C	T	Myeloid white cell count	EFO_0004586	Astle W	27863252	European	2016	-0.03294	0.003601	5.831e-20	-	173480	0	173480	2	IVNT	Astle-W_Blood-Cell-Traits_EUR_2016
	rs55709272	C	T	Sum basophil neutrophil counts	EFO_0004586	Astle W	27863252	European	2016	0.03313	0.003623	6.042e-20	+	173480	0	173480	2	IVNT	Astle-W_Blood-Cell-Traits_EUR_2016
	rs55709272	C	T	Myeloid white cell count	EFO_0004586	Astle W	27863252	European	2016	0.03275	0.003635	2.051e-19	+	173480	0	173480	2	IVNT	Astle-W_Blood-Cell-Traits_EUR_2016
	rs9274712	C	T	Sum eosinophil basophil counts	EFO_0004586	Astle W	27863252	European	2016	-0.03557	0.003951	2.178e-19	-	173480	0	173480	2	IVNT	Astle-W_Blood-Cell-Traits_EUR_2016
	rs4817984	A	C	Ulcerative colitis	EFO_0000729	IBDGC	26192919	European	2015	-0.229	0.0255	2.681e-19	-	27432	6968	20464	8	log OR	IBDGC_Ulcerative-Colitis_EUR_2015
	rs1799945	C	G	HbA1c	EFO_0004541;EFO_0001360	MAGIC	28898252	European	2017	0.021	0.0024	3.765e-19	+	123665	0	123665	50	%	MAGIC_HbA1c_EUR_2017
	rs9274712	C	T	Eosinophil count	EFO_0004586	Astle W	27863252	European	2016	-0.03503	0.003947	6.922e-19	-	173480	0	173480	2	IVNT	Astle-W_Blood-Cell-Traits_EUR_2016
	rs1233397	G	A	Mean platelet volume	EFO_0004586	Astle W	27863252	European	2016	-0.03909	0.00442	9.271e-19	-	173480	0	173480	2	IVNT	Astle-W_Blood-Cell-Traits_EUR_2016
	rs1799945	C	G	Vascular or heart problems diagnosed by doctor: none of the above	-	Neale B	UKBB	European	2017	0.01364	0.001549	1.334e-18	+	336683	236530	100153	1	risk diff	Neale-B_UKBB_EUR_2017
	rs201165754	A	C	Monocyte percentage of white cells	EFO_0004586	Astle W	27863252	European	2016	-0.04336	0.004977	3.018e-18	-	173480	0	173480	2	IVNT	Astle-W_Blood-Cell-Traits_EUR_2016
	rs2613522	A	G	Reticulocyte fraction of red cells	EFO_0004586	Astle W	27863252	European	2016	0.03486	0.00406	8.926e-18	+	173480	0	173480	2	IVNT	Astle-W_Blood-Cell-Traits_EUR_2016
	rs1799945	C	G	Mean corpuscular hemoglobin MCH	EFO_0004527	Ganesh SK	19862010	European	2009	NA	NA	1.22e-17	NA	24167	-	-	-	-	GRASP
	rs55709272	C	T	White blood cell count	EFO_0004586	Astle W	27863252	European	2016	0.03071	0.003618	2.118e-17	+	173480	0	173480	2	IVNT	Astle-W_Blood-Cell-Traits_EUR_2016
	rs1233397	G	A	Self-reported malabsorption or coeliac disease	EFO_0001060	Neale B	UKBB	European	2017	-0.001649	0.000195	2.718e-17	-	337159	1452	335707	1	risk diff	Neale-B_UKBB_EUR_2017
	rs213206	C	G	Self-reported malabsorption or coeliac disease	EFO_0001060	Neale B	UKBB	European	2017	-0.001388	0.000167	9.565e-17	-	337159	1452	335707	1	risk diff	Neale-B_UKBB_EUR_2017
	rs2237227	C	A	Mean corpuscular hemoglobin	EFO_0004586	Astle W	27863252	European	2016	0.06581	0.00793	1.057e-16	+	173480	0	173480	2	IVNT	Astle-W_Blood-Cell-Traits_EUR_2016
	rs2613522	A	G	Red cell distribution width	EFO_0004586	Astle W	27863252	European	2016	-0.03298	0.004004	1.77e-16	-	173480	0	173480	2	IVNT	Astle-W_Blood-Cell-Traits_EUR_2016
	rs201165754	A	C	Mean corpuscular volume	EFO_0004586	Astle W	27863252	European	2016	-0.04042	0.004932	2.516e-16	-	173480	0	173480	2	IVNT	Astle-W_Blood-Cell-Traits_EUR_2016
	rs116019440	A	T	Mean corpuscular hemoglobin	EFO_0004586	Astle W	27863252	European	2016	-0.09591	0.01181	4.573e-16	-	173480	0	173480	2	IVNT	Astle-W_Blood-Cell-Traits_EUR_2016
	rs563076	A	C	Pulse rate	EFO_0004326	Neale B	UKBB	European	2017	0.02053	0.002542	6.727e-16	+	317756	0	317756	1	IVNT	Neale-B_UKBB_EUR_2017
	rs2613522	A	G	High light scatter percentage of red cells	EFO_0004586	Astle W	27863252	European	2016	0.03268	0.004057	8.042e-16	+	173480	0	173480	2	IVNT	Astle-W_Blood-Cell-Traits_EUR_2016
	rs1799945	C	G	Diastolic blood pressure	EFO_0006336	Neale B	UKBB	European	2017	-0.02764	0.003436	8.746e-16	-	317756	0	317756	1	IVNT	Neale-B_UKBB_EUR_2017
	rs187570181	C	T	Self-reported hypothyroidism or myxoedema	EFO_0004705;EFO_1001055	Neale B	UKBB	European	2017	0.01539	0.001921	1.126e-15	+	337159	16376	320783	1	risk diff	Neale-B_UKBB_EUR_2017
	rs28929474	T	C	Self-reported cholelithiasis or gall stones	EFO_0004799;EFO_0004210	Neale B	UKBB	European	2017	0.008777	0.001096	1.178e-15	+	337159	5573	331586	1	risk diff	Neale-B_UKBB_EUR_2017
	rs1799945	C	G	Diastolic blood pressure	EFO_0006336	ICBP	21909115	European	2011	NA	NA	1.5e-15	NA	69395	-	-	-	-	GRASP
	rs1799945	C	G	Diastolic blood pressure	EFO_0006336	ICBP	21909115	European	2011	-0.457	0.05755	2e-15	-	-	-	-	-	mmHg increase	NHGRI-EBI_GWAS_Catalog
	rs1799945	C	G	Blood pressure	EFO_0004325	ICBP	21909115	European	2011	NA	NA	2e-15	NA	-	-	-	-	-	dbGaP
	rs10740134	C	T	Impedance of arm right	-	Neale B	UKBB	European	2017	0.01356	0.001711	2.239e-15	+	331279	0	331279	1	IVNT	Neale-B_UKBB_EUR_2017
	rs213206	C	G	IgA deficiency	EFO_1001929	Bronson P	27723758	European	2016	-0.3519	0.04446	2.479e-15	-	6487	1635	4852	7	log OR	Bronson-P_IgAD_EUR_2016
	rs2158799	C	G	Granulocyte percentage of myeloid white cells	EFO_0004586	Astle W	27863252	European	2016	-0.02922	0.003696	2.653e-15	-	173480	0	173480	2	IVNT	Astle-W_Blood-Cell-Traits_EUR_2016
	rs2158799	C	G	Granulocyte percentage of myeloid white cells	EFO_0007997	Astle W	27863252	European	2016	-0.02922	0.003703	3e-15	-	-	-	-	-	unit increase	NHGRI-EBI_GWAS_Catalog
	rs1265184	G	A	Height	EFO_0004339	Neale B	UKBB	European	2017	0.05432	0.006913	3.925e-15	+	336474	0	336474	1	IVNT	Neale-B_UKBB_EUR_2017
	rs10740134	C	T	Impedance of arm left	-	Neale B	UKBB	European	2017	0.01348	0.001718	4.329e-15	+	331292	0	331292	1	IVNT	Neale-B_UKBB_EUR_2017
	rs1799945	C	G	Treatment with blood pressure medication	EFO_0007056	Neale B	UKBB	European	2017	-0.01379	0.001766	5.64e-15	-	180203	31488	148715	1	risk diff	Neale-B_UKBB_EUR_2017
	rs2613522	A	G	Mean corpuscular volume	EFO_0004586	Astle W	27863252	European	2016	0.03121	0.003997	5.769e-15	+	173480	0	173480	2	IVNT	Astle-W_Blood-Cell-Traits_EUR_2016
	rs9274712	C	T	Granulocyte count	EFO_0004586	Astle W	27863252	European	2016	-0.03089	0.003973	7.501e-15	-	173480	0	173480	2	IVNT	Astle-W_Blood-Cell-Traits_EUR_2016
	rs201165754	A	C	Red blood cell count	EFO_0004586	Astle W	27863252	European	2016	0.03853	0.00497	9.06e-15	+	173480	0	173480	2	IVNT	Astle-W_Blood-Cell-Traits_EUR_2016
	rs9274712	C	T	Sum neutrophil eosinophil counts	EFO_0004586	Astle W	27863252	European	2016	-0.03073	0.003967	9.468e-15	-	173480	0	173480	2	IVNT	Astle-W_Blood-Cell-Traits_EUR_2016
	rs9274712	C	T	Myeloid white cell count	EFO_0004586	Astle W	27863252	European	2016	-0.03052	0.003983	1.816e-14	-	173480	0	173480	2	IVNT	Astle-W_Blood-Cell-Traits_EUR_2016
	rs201165754	A	C	White blood cell count	EFO_0004586	Astle W	27863252	European	2016	0.03834	0.005013	2.042e-14	+	173480	0	173480	2	IVNT	Astle-W_Blood-Cell-Traits_EUR_2016
	rs9274712	C	T	White blood cell count	EFO_0004586	Astle W	27863252	European	2016	-0.03007	0.003967	3.43e-14	-	173480	0	173480	2	IVNT	Astle-W_Blood-Cell-Traits_EUR_2016
	rs2613522	A	G	Red blood cell count	EFO_0004586	Astle W	27863252	European	2016	-0.03033	0.004026	4.969e-14	-	173480	0	173480	2	IVNT	Astle-W_Blood-Cell-Traits_EUR_2016
	rs739936	T	C	Reticulocyte fraction of red cells	EFO_0004586	Astle W	27863252	European	2016	0.03175	0.004258	8.754e-14	+	173480	0	173480	2	IVNT	Astle-W_Blood-Cell-Traits_EUR_2016
	rs1799945	C	G	Diastolic blood pressure	EFO_0006336	Wain LV	28739976	European	2017	-0.465	0.06238	9e-14	-	-	-	-	-	unit increase	NHGRI-EBI_GWAS_Catalog
	rs12190171	C	T	Mean corpuscular hemoglobin	EFO_0004586	Astle W	27863252	European	2016	-0.06405	0.008599	9.456e-14	-	173480	0	173480	2	IVNT	Astle-W_Blood-Cell-Traits_EUR_2016
	rs2158799	C	G	Neutrophil percentage of granulocytes	EFO_0007994	Astle W	27863252	European	2016	-0.02747	0.003691	1e-13	-	-	-	-	-	unit increase	NHGRI-EBI_GWAS_Catalog
	rs2158799	C	G	Neutrophil percentage of granulocytes	EFO_0004586	Astle W	27863252	European	2016	-0.02747	0.003701	1.158e-13	-	173480	0	173480	2	IVNT	Astle-W_Blood-Cell-Traits_EUR_2016
	rs28929474	T	C	Metabolite levels small molecules and protein measures	EFO_0005664;EFO_0004747;EFO_0005134	Kettunen J	27005778	European	2016	0.29	0.03976	3e-13	+	-	-	-	-	unit decrease	NHGRI-EBI_GWAS_Catalog
	rs1265184	G	A	IgA deficiency	EFO_1001929	Bronson P	27723758	European	2016	-1.141	0.1574	4.052e-13	-	6487	1635	4852	7	log OR	Bronson-P_IgAD_EUR_2016
	rs2294915	C	T	Platelet count	EFO_0004586	Astle W	27863252	European	2016	0.03092	0.00433	9.281e-13	+	173480	0	173480	2	IVNT	Astle-W_Blood-Cell-Traits_EUR_2016
	rs77034634	C	T	Immature fraction of reticulocytes	EFO_0004586	Astle W	27863252	European	2016	-0.04732	0.00664	1.032e-12	-	173480	0	173480	2	IVNT	Astle-W_Blood-Cell-Traits_EUR_2016
	rs28929474	T	C	Trunk predicted mass	-	Neale B	UKBB	European	2017	0.03833	0.005395	1.209e-12	+	330995	0	330995	1	IVNT	Neale-B_UKBB_EUR_2017
	rs28929474	T	C	Trunk fat-free mass	-	Neale B	UKBB	European	2017	0.03804	0.005413	2.116e-12	+	331030	0	331030	1	IVNT	Neale-B_UKBB_EUR_2017
	rs2158799	C	G	Eosinophil percentage of granulocytes	EFO_0004586	Astle W	27863252	European	2016	0.02585	0.0037	2.803e-12	+	173480	0	173480	2	IVNT	Astle-W_Blood-Cell-Traits_EUR_2016
	rs2158799	C	G	Eosinophil percentage of granulocytes	EFO_0007996	Astle W	27863252	European	2016	-0.02585	0.003705	3e-12	-	-	-	-	-	unit decrease	NHGRI-EBI_GWAS_Catalog
	rs28929474	T	C	Antineutrophil cytoplasmic antibody associated vasculitis	EFO_0004826	Merkel PA	28029757	European	2016	NA	NA	3e-12	NA	-	-	-	-	-	NHGRI-EBI_GWAS_Catalog
	rs28929474	T	C	Impedance of arm left	-	Neale B	UKBB	European	2017	0.04224	0.006068	3.376e-12	+	331292	0	331292	1	IVNT	Neale-B_UKBB_EUR_2017
	rs187570181	C	T	Self-reported asthma	EFO_0000270	Neale B	UKBB	European	2017	0.02001	0.002887	4.169e-12	+	337159	39049	298110	1	risk diff	Neale-B_UKBB_EUR_2017
	rs28929474	T	C	Emphysema	EFO_0000464	Neale B	UKBB	European	2017	0.0009846	0.0001423	4.498e-12	+	337199	92	337107	1	risk diff	Neale-B_UKBB_EUR_2017
	rs1799945	C	G	Platelet count	EFO_0004309	Astle W	27863252	European	2016	-0.03507	0.005079	5e-12	-	-	-	-	-	unit decrease	NHGRI-EBI_GWAS_Catalog
	rs1799945	C	G	Platelet count	EFO_0004586	Astle W	27863252	European	2016	0.03507	0.005084	5.281e-12	+	173480	0	173480	2	IVNT	Astle-W_Blood-Cell-Traits_EUR_2016
	rs2613522	A	G	High light scatter reticulocyte count	EFO_0004586	Astle W	27863252	European	2016	0.0279	0.004057	6.161e-12	+	173480	0	173480	2	IVNT	Astle-W_Blood-Cell-Traits_EUR_2016
	rs1799945	C	G	Mean arterial pressure	EFO_0006340	Wain LV	21909110	European	2011	NA	NA	6.55e-12	NA	74064	-	-	-	-	GRASP
	rs9274712	C	T	Neutrophil count	EFO_0004586	Astle W	27863252	European	2016	-0.02717	0.003963	7.083e-12	-	173480	0	173480	2	IVNT	Astle-W_Blood-Cell-Traits_EUR_2016
	rs9274712	C	T	Sum basophil neutrophil counts	EFO_0004586	Astle W	27863252	European	2016	-0.0272	0.00397	7.305e-12	-	173480	0	173480	2	IVNT	Astle-W_Blood-Cell-Traits_EUR_2016
	rs2042919	G	A	Impedance of arm right	-	Neale B	UKBB	European	2017	0.01316	0.001923	7.661e-12	+	331279	0	331279	1	IVNT	Neale-B_UKBB_EUR_2017
	rs1799945	C	G	Systolic blood pressure	EFO_0006335	ICBP	21909115	European	2011	NA	NA	7.7e-12	NA	69395	-	-	-	-	GRASP
	rs1799945	C	G	Systolic blood pressure	EFO_0006335	ICBP	21909115	European	2011	-0.627	0.09169	8e-12	-	-	-	-	-	mmHg increase	NHGRI-EBI_GWAS_Catalog
	rs1799945	C	G	Blood pressure	EFO_0004325	ICBP	21909115	European	2011	NA	NA	8e-12	NA	-	-	-	-	-	dbGaP
	rs1799945	C	G	Diastolic blood pressure	EFO_0006336	Wain LV	21909110	European	2011	NA	NA	8.05e-12	NA	74064	-	-	-	-	GRASP
	rs187570181	C	T	Asthma	EFO_0000270	Neale B	UKBB	European	2017	0.0197	0.002882	8.114e-12	+	336782	38791	297991	1	risk diff	Neale-B_UKBB_EUR_2017
	rs116019440	A	T	Mean corpuscular volume	EFO_0004586	Astle W	27863252	European	2016	-0.08016	0.01177	9.607e-12	-	173480	0	173480	2	IVNT	Astle-W_Blood-Cell-Traits_EUR_2016
	rs10740134	C	T	Triglycerides	EFO_0004530	GLGC	20686565	Mixed	2010	-0.0304	0.0048	1.322e-11	-	96598	0	96598	46	Z-score	GLGC_TG_Mixed_2010
	rs10740134	C	T	Triglycerides	-	GLGC	20686565	Mixed	2010	NA	NA	1.322e-11	NA	100184	-	-	-	-	GRASP
	rs2613522	A	G	Plateletcrit	EFO_0004586	Astle W	27863252	European	2016	0.02801	0.004142	1.351e-11	+	173480	0	173480	2	IVNT	Astle-W_Blood-Cell-Traits_EUR_2016
	rs2237227	C	A	Mean corpuscular hemoglobin concentration	EFO_0004586	Astle W	27863252	European	2016	0.05257	0.007778	1.39e-11	+	173480	0	173480	2	IVNT	Astle-W_Blood-Cell-Traits_EUR_2016
	rs28929474	T	C	Forced expiratory volume in 1-second, predicted	EFO_0004314	Neale B	UKBB	European	2017	0.06584	0.009748	1.451e-11	+	110423	0	110423	1	IVNT	Neale-B_UKBB_EUR_2017
	rs12143966	A	G	Sum neutrophil eosinophil counts	EFO_0004586	Astle W	27863252	European	2016	0.02443	0.003638	1.856e-11	+	173480	0	173480	2	IVNT	Astle-W_Blood-Cell-Traits_EUR_2016
	rs10740134	C	T	Granulocyte percentage of myeloid white cells	EFO_0004586	Astle W	27863252	European	2016	-0.02401	0.003575	1.888e-11	-	173480	0	173480	2	IVNT	Astle-W_Blood-Cell-Traits_EUR_2016
	rs1265184	G	A	Lymphocyte count	EFO_0004586	Astle W	27863252	European	2016	-0.09363	0.01395	1.929e-11	-	173480	0	173480	2	IVNT	Astle-W_Blood-Cell-Traits_EUR_2016
	rs9274712	C	T	Hemoglobin concentration	EFO_0004586	Astle W	27863252	European	2016	-0.02633	0.003924	1.96e-11	-	173480	0	173480	2	IVNT	Astle-W_Blood-Cell-Traits_EUR_2016
	rs28929474	T	C	Forced vital capacity	EFO_0004312	Neale B	UKBB	European	2017	0.04673	0.006989	2.301e-11	+	307638	0	307638	1	IVNT	Neale-B_UKBB_EUR_2017
	rs77034634	C	T	High light scatter percentage of red cells	EFO_0004586	Astle W	27863252	European	2016	-0.04481	0.006705	2.339e-11	-	173480	0	173480	2	IVNT	Astle-W_Blood-Cell-Traits_EUR_2016
	rs2613522	A	G	Reticulocyte count	EFO_0004586	Astle W	27863252	European	2016	0.02714	0.004063	2.377e-11	+	173480	0	173480	2	IVNT	Astle-W_Blood-Cell-Traits_EUR_2016
	rs28929474	T	C	Illnesses of father: chronic bronchitis or emphysema	EFO_0006505;EFO_0000464	Neale B	UKBB	European	2017	0.01899	0.00285	2.662e-11	+	294680	33805	260875	1	risk diff	Neale-B_UKBB_EUR_2017
	rs12143966	A	G	Granulocyte count	EFO_0004586	Astle W	27863252	European	2016	0.02428	0.003644	2.673e-11	+	173480	0	173480	2	IVNT	Astle-W_Blood-Cell-Traits_EUR_2016
	rs28929474	T	C	Doctor diagnosed emphysema	EFO_0000464	Neale B	UKBB	European	2017	0.006264	0.0009408	2.778e-11	+	83529	254	83275	1	risk diff	Neale-B_UKBB_EUR_2017
	rs1265184	G	A	White blood cell count	EFO_0004586	Astle W	27863252	European	2016	-0.09237	0.01388	2.871e-11	-	173480	0	173480	2	IVNT	Astle-W_Blood-Cell-Traits_EUR_2016
	rs28929474	T	C	Forced vital capacity, best measure	EFO_0004312	Neale B	UKBB	European	2017	0.05104	0.007674	2.924e-11	+	255492	0	255492	1	IVNT	Neale-B_UKBB_EUR_2017
	rs1799945	C	G	Red blood cell count	EFO_0004586	Astle W	27863252	European	2016	0.0328	0.00495	3.43e-11	+	173480	0	173480	2	IVNT	Astle-W_Blood-Cell-Traits_EUR_2016
	rs201165754	A	C	Lymphocyte percentage of white cells	EFO_0004586	Astle W	27863252	European	2016	0.03287	0.004982	4.137e-11	+	173480	0	173480	2	IVNT	Astle-W_Blood-Cell-Traits_EUR_2016
	rs4817984	A	C	Ulcerative colitis	EFO_0000729	Neale B	UKBB	European	2017	-0.001226	0.000186	4.274e-11	-	337199	1579	335620	1	risk diff	Neale-B_UKBB_EUR_2017
	rs28929474	T	C	Impedance of arm right	-	Neale B	UKBB	European	2017	0.03976	0.006042	4.708e-11	+	331279	0	331279	1	IVNT	Neale-B_UKBB_EUR_2017
	rs10740134	C	T	Triglycerides	EFO_0004530	GLGC	24097068	European	2013	-0.0303	0.0047	5.273e-11	-	91013	0	91013	60	IVNT	GLGC_TG_EUR_2013
	rs9274712	C	T	Eosinophil percentage of white cells	EFO_0004586	Astle W	27863252	European	2016	-0.0258	0.003943	5.974e-11	-	173480	0	173480	2	IVNT	Astle-W_Blood-Cell-Traits_EUR_2016
	rs12143966	A	G	Neutrophil count	EFO_0004586	Astle W	27863252	European	2016	0.02373	0.003635	6.683e-11	+	173480	0	173480	2	IVNT	Astle-W_Blood-Cell-Traits_EUR_2016
	rs12143966	A	G	Sum basophil neutrophil counts	EFO_0004586	Astle W	27863252	European	2016	0.02376	0.003641	6.819e-11	+	173480	0	173480	2	IVNT	Astle-W_Blood-Cell-Traits_EUR_2016
	rs141899063	C	T	Cause of death: emphysema, unspecified	-	Neale B	UKBB	European	2017	0.01885	0.002887	7.064e-11	+	7637	9	7628	1	risk diff	Neale-B_UKBB_EUR_2017
	rs12143966	A	G	White blood cell count	EFO_0004586	Astle W	27863252	European	2016	0.02359	0.003638	8.856e-11	+	173480	0	173480	2	IVNT	Astle-W_Blood-Cell-Traits_EUR_2016
	rs2294915	C	T	Mean corpuscular hemoglobin	EFO_0004527	Astle W	27863252	European	2016	-0.0269	0.00416	1e-10	-	-	-	-	-	unit increase	NHGRI-EBI_GWAS_Catalog
	rs12143966	A	G	Myeloid white cell count	EFO_0004586	Astle W	27863252	European	2016	0.0236	0.003653	1.037e-10	+	173480	0	173480	2	IVNT	Astle-W_Blood-Cell-Traits_EUR_2016
	rs10740134	C	T	Diastolic blood pressure	EFO_0006336	Neale B	UKBB	European	2017	-0.01592	0.002465	1.064e-10	-	317756	0	317756	1	IVNT	Neale-B_UKBB_EUR_2017
	rs1799945	C	G	Medication for cholesterol, blood pressure or diabetes: blood pressure medication	EFO_0007056	Neale B	UKBB	European	2017	-0.01403	0.002174	1.091e-10	-	154702	38548	116154	1	risk diff	Neale-B_UKBB_EUR_2017
	rs2294915	C	T	Hemoglobin concentration	EFO_0004586	Astle W	27863252	European	2016	-0.02705	0.004205	1.242e-10	-	173480	0	173480	2	IVNT	Astle-W_Blood-Cell-Traits_EUR_2016
	rs2294915	C	T	Mean corpuscular hemoglobin	EFO_0004586	Astle W	27863252	European	2016	-0.0269	0.004192	1.383e-10	-	173480	0	173480	2	IVNT	Astle-W_Blood-Cell-Traits_EUR_2016
	rs1799945	C	G	Hypertension	EFO_0000537	ICBP	21909115	European	2011	NA	NA	1.8e-10	NA	69395	-	-	-	-	GRASP
	rs9274712	C	T	Inflammatory bowel disease	EFO_0003767	IBDGC	26192919	European	2015	0.1399	0.022	1.853e-10	+	34652	12882	21770	15	log OR	IBDGC_IBD_EUR_2015
	rs1799945	C	G	Hypertension	EFO_0000537	ICBP	21909115	European	2011	-0.095	0.01493	2e-10	-	-	-	-	-	unit increase	NHGRI-EBI_GWAS_Catalog
	rs1799945	C	G	Hypertension	EFO_0000537	ICBP	21909115	European	2011	NA	NA	2e-10	NA	-	-	-	-	-	dbGaP
	rs28929474	T	C	Alanine transaminase levels	EFO_0004735	Prins B	28887542	European	2017	0.04	0.006288	2e-10	+	-	-	-	-	unit increase	NHGRI-EBI_GWAS_Catalog
	rs77034634	C	T	Hematocrit	EFO_0004586	Astle W	27863252	European	2016	0.04165	0.0066	2.79e-10	+	173480	0	173480	2	IVNT	Astle-W_Blood-Cell-Traits_EUR_2016
	rs739936	T	C	Reticulocyte count	EFO_0004586	Astle W	27863252	European	2016	0.02688	0.00426	2.813e-10	+	173480	0	173480	2	IVNT	Astle-W_Blood-Cell-Traits_EUR_2016
	rs28929474	T	C	Whole body fat-free mass	-	Neale B	UKBB	European	2017	0.03422	0.005433	2.996e-10	+	331291	0	331291	1	IVNT	Neale-B_UKBB_EUR_2017
	rs10740134	C	T	Qualifications: none	EFO_0004784	Neale B	UKBB	European	2017	-0.005809	0.0009249	3.36e-10	-	334070	57567	276503	1	risk diff	Neale-B_UKBB_EUR_2017
	rs28929474	T	C	Whole body water mass	-	Neale B	UKBB	European	2017	0.03418	0.005441	3.37e-10	+	331315	0	331315	1	IVNT	Neale-B_UKBB_EUR_2017
	rs9274712	C	T	Hematocrit	EFO_0004586	Astle W	27863252	European	2016	-0.02453	0.003907	3.391e-10	-	173480	0	173480	2	IVNT	Astle-W_Blood-Cell-Traits_EUR_2016
	rs4729627	A	C	Pulse rate	EFO_0004326	Neale B	UKBB	European	2017	0.03003	0.004791	3.653e-10	+	110153	0	110153	1	IVNT	Neale-B_UKBB_EUR_2017
	rs61804209	A	G	Hemoglobin concentration	EFO_0004586	Astle W	27863252	European	2016	-0.03625	0.005795	3.964e-10	-	173480	0	173480	2	IVNT	Astle-W_Blood-Cell-Traits_EUR_2016
	rs9274712	C	T	Reticulocyte count	EFO_0004586	Astle W	27863252	European	2016	-0.02463	0.003975	5.784e-10	-	173480	0	173480	2	IVNT	Astle-W_Blood-Cell-Traits_EUR_2016
	rs2042919	G	A	Impedance of arm left	-	Neale B	UKBB	European	2017	0.01194	0.001931	6.338e-10	+	331292	0	331292	1	IVNT	Neale-B_UKBB_EUR_2017
	rs12190171	C	T	Mean corpuscular volume	EFO_0004586	Astle W	27863252	European	2016	-0.053	0.008573	6.347e-10	-	173480	0	173480	2	IVNT	Astle-W_Blood-Cell-Traits_EUR_2016
	rs58658771	A	T	Benign neoplasm of colon, rectum, anus and anal canal	EFO_0004288;EFO_0003835	Neale B	UKBB	European	2017	0.002324	0.0003763	6.627e-10	+	337199	4794	332405	1	risk diff	Neale-B_UKBB_EUR_2017
	rs114165349	C	G	Plateletcrit	EFO_0004586	Astle W	27863252	European	2016	0.07986	0.01294	6.723e-10	+	173480	0	173480	2	IVNT	Astle-W_Blood-Cell-Traits_EUR_2016
	rs28929474	T	C	Impedance of whole body	-	Neale B	UKBB	European	2017	0.04039	0.006552	7.102e-10	+	331284	0	331284	1	IVNT	Neale-B_UKBB_EUR_2017
	rs1799945	C	G	Hematocrit Hct	EFO_0004348	van der Harst P	23222517	Mixed	2012	NA	NA	7.92e-10	NA	71861	-	-	-	-	GRASP
	rs1799945	C	G	Systolic blood pressure	EFO_0006335	Wain LV	28739976	European	2017	-0.627	0.102	8e-10	-	-	-	-	-	unit increase	NHGRI-EBI_GWAS_Catalog
	rs201165754	A	C	Mean corpuscular hemoglobin	EFO_0004586	Astle W	27863252	European	2016	-0.03036	0.004949	8.576e-10	-	173480	0	173480	2	IVNT	Astle-W_Blood-Cell-Traits_EUR_2016
	rs55709272	C	T	Neutrophil percentage of white cells	EFO_0004586	Astle W	27863252	European	2016	0.02207	0.003603	8.961e-10	+	173480	0	173480	2	IVNT	Astle-W_Blood-Cell-Traits_EUR_2016
	rs1799945	C	G	Iron status biomarkers ferritin levels	EFO_0004459	Raffield LM	28334935	Hispanic	2017	0.043	0.007038	1e-09	+	-	-	-	-	unit decrease	NHGRI-EBI_GWAS_Catalog
	rs10740134	C	T	Platelet count	EFO_0004309	Qayyum R	22423221	African	2012	NA	NA	1.15e-09	NA	16388	-	-	-	-	GRASP
	rs1799945	C	G	High light scatter percentage of red cells	EFO_0004586	Astle W	27863252	European	2016	-0.03042	0.005	1.174e-09	-	173480	0	173480	2	IVNT	Astle-W_Blood-Cell-Traits_EUR_2016
	rs10740134	C	T	Impedance of whole body	-	Neale B	UKBB	European	2017	0.01128	0.001855	1.205e-09	+	331284	0	331284	1	IVNT	Neale-B_UKBB_EUR_2017
	rs1799945	C	G	Hemoglobin Hb	HP_0011902	Ganesh SK	19862010	European	2009	NA	NA	1.23e-09	NA	24167	-	-	-	-	GRASP
	rs1799945	C	G	Diastolic blood pressure	EFO_0006336	BPExome	27618447	Mixed	2016	NA	NA	1.258e-09	NA	192763	0	192763	51	INVT	BPExome_DBP_Mixed_2016
	rs28929474	T	C	Basal metabolic rate	EFO_0007777	Neale B	UKBB	European	2017	0.03456	0.005697	1.312e-09	+	331307	0	331307	1	IVNT	Neale-B_UKBB_EUR_2017
	rs2237227	C	A	Hemoglobin concentration	EFO_0004586	Astle W	27863252	European	2016	0.04822	0.00796	1.383e-09	+	173480	0	173480	2	IVNT	Astle-W_Blood-Cell-Traits_EUR_2016
	rs187570181	C	T	Lymphocyte count	EFO_0004586	Astle W	27863252	European	2016	0.07847	0.01297	1.436e-09	+	173480	0	173480	2	IVNT	Astle-W_Blood-Cell-Traits_EUR_2016
	rs62230766	C	T	Red cell distribution width	EFO_0004586	Astle W	27863252	European	2016	-0.03003	0.004966	1.484e-09	-	173480	0	173480	2	IVNT	Astle-W_Blood-Cell-Traits_EUR_2016
	rs1233397	G	A	Sitting height	EFO_0004339	Neale B	UKBB	European	2017	-0.01382	0.002294	1.73e-09	-	336172	0	336172	1	IVNT	Neale-B_UKBB_EUR_2017
	rs61804209	A	G	White blood cell count	EFO_0004586	Astle W	27863252	European	2016	0.03518	0.005855	1.874e-09	+	173480	0	173480	2	IVNT	Astle-W_Blood-Cell-Traits_EUR_2016
	rs739936	T	C	Heel bone mineral density	EFO_0009270	Neale B	UKBB	European	2017	0.02207	0.003677	1.944e-09	+	194398	0	194398	1	IVNT	Neale-B_UKBB_EUR_2017
	rs1799945	C	G	Diastolic blood pressure	EFO_0006336	Johnson	22100073	European	2011	NA	NA	1.97e-09	NA	25118	-	-	-	-	GRASP
	rs1799945	C	G	Systolic blood pressure	EFO_0006335	Wain LV	21909110	European	2011	NA	NA	2.04e-09	NA	74064	-	-	-	-	GRASP
	rs73181000	A	G	Trunk predicted mass	-	Neale B	UKBB	European	2017	-0.02777	0.004666	2.67e-09	-	330995	0	330995	1	IVNT	Neale-B_UKBB_EUR_2017
	rs73181000	A	G	Trunk fat-free mass	-	Neale B	UKBB	European	2017	-0.02784	0.004682	2.724e-09	-	331030	0	331030	1	IVNT	Neale-B_UKBB_EUR_2017
	rs2294915	C	T	Plateletcrit	EFO_0004586	Astle W	27863252	European	2016	0.02584	0.004346	2.762e-09	+	173480	0	173480	2	IVNT	Astle-W_Blood-Cell-Traits_EUR_2016
	rs201165754	A	C	Plateletcrit	EFO_0004586	Astle W	27863252	European	2016	-0.03037	0.005112	2.844e-09	-	173480	0	173480	2	IVNT	Astle-W_Blood-Cell-Traits_EUR_2016
	rs190262259	A	G	Platelet count	EFO_0004586	Astle W	27863252	European	2016	0.02902	0.004885	2.848e-09	+	173480	0	173480	2	IVNT	Astle-W_Blood-Cell-Traits_EUR_2016
	rs1799945	C	G	Iron status biomarkers	EFO_0006332	Pichler I	21208937	European	2011	4.95	0.8345	3e-09	+	-	-	-	-	ug/dl decrease	NHGRI-EBI_GWAS_Catalog
	rs1799945	C	G	Iron	CHEBI_18248	Pichler I	21208937	European	2011	NA	NA	3e-09	NA	-	-	-	-	-	dbGaP
	rs1799945	C	G	Serum iron	HP_0040303	Pichler I	21208937	European	2011	NA	NA	3.2e-09	NA	5633	-	-	-	-	GRASP
	rs1265184	G	A	Monocyte count	EFO_0004586	Astle W	27863252	European	2016	-0.08144	0.01383	3.927e-09	-	173480	0	173480	2	IVNT	Astle-W_Blood-Cell-Traits_EUR_2016
	rs2237227	C	A	Mean corpuscular volume	EFO_0004586	Astle W	27863252	European	2016	0.04646	0.007902	4.111e-09	+	173480	0	173480	2	IVNT	Astle-W_Blood-Cell-Traits_EUR_2016
	rs10740134	C	T	Height	EFO_0004339	Neale B	UKBB	European	2017	0.01016	0.001729	4.163e-09	+	336474	0	336474	1	IVNT	Neale-B_UKBB_EUR_2017
	rs28929474	T	C	Illnesses of father: heart disease	EFO_0003777	Neale B	UKBB	European	2017	-0.02513	0.004279	4.279e-09	-	298237	97385	200852	1	risk diff	Neale-B_UKBB_EUR_2017
	rs1799945	C	G	Plateletcrit	EFO_0004586	Astle W	27863252	European	2016	0.02989	0.005101	4.662e-09	+	173480	0	173480	2	IVNT	Astle-W_Blood-Cell-Traits_EUR_2016
	rs2042919	G	A	Arm predicted mass right	-	Neale B	UKBB	European	2017	-0.009935	0.001698	4.861e-09	-	331216	0	331216	1	IVNT	Neale-B_UKBB_EUR_2017
	rs2613522	A	G	Mean corpuscular hemoglobin	EFO_0004586	Astle W	27863252	European	2016	0.02342	0.004006	5.046e-09	+	173480	0	173480	2	IVNT	Astle-W_Blood-Cell-Traits_EUR_2016
	rs10740134	C	T	Monocyte percentage of white cells	EFO_0004586	Astle W	27863252	European	2016	0.02082	0.003565	5.205e-09	+	173480	0	173480	2	IVNT	Astle-W_Blood-Cell-Traits_EUR_2016
	rs187570181	C	T	White blood cell count	EFO_0004586	Astle W	27863252	European	2016	0.07514	0.0129	5.755e-09	+	173480	0	173480	2	IVNT	Astle-W_Blood-Cell-Traits_EUR_2016
	rs61804209	A	G	Sum basophil neutrophil counts	EFO_0004586	Astle W	27863252	European	2016	0.03409	0.005861	5.968e-09	+	173480	0	173480	2	IVNT	Astle-W_Blood-Cell-Traits_EUR_2016
	rs5756391	A	G	Itch intensity from mosquito bite adjusted by bite size	EFO_0008377;EFO_0008378	Jones AV	28199695	European	2017	-0.01886	0.003243	6e-09	-	-	-	-	-	unit decrease	NHGRI-EBI_GWAS_Catalog
	rs61804209	A	G	Neutrophil count	EFO_0004586	Astle W	27863252	European	2016	0.03395	0.005851	6.584e-09	+	173480	0	173480	2	IVNT	Astle-W_Blood-Cell-Traits_EUR_2016
	rs4817984	A	C	Self-reported ulcerative colitis	EFO_0000729	Neale B	UKBB	European	2017	-0.001149	0.0001983	6.744e-09	-	337159	1795	335364	1	risk diff	Neale-B_UKBB_EUR_2017
	rs740516	C	G	LDL cholesterol female	EFO_0004195	GLGC	20686565	Mixed	2010	NA	NA	7e-09	NA	100184	-	-	-	-	GRASP
	rs739936	T	C	High light scatter percentage of red cells	EFO_0004586	Astle W	27863252	European	2016	0.02454	0.004253	7.951e-09	+	173480	0	173480	2	IVNT	Astle-W_Blood-Cell-Traits_EUR_2016
	rs9274712	C	T	Red cell distribution width	EFO_0004586	Astle W	27863252	European	2016	0.02257	0.003915	8.173e-09	+	173480	0	173480	2	IVNT	Astle-W_Blood-Cell-Traits_EUR_2016
	rs187570181	C	T	Treatment with levothyroxine sodium	EFO_0007056	Neale B	UKBB	European	2017	0.0102	0.00177	8.199e-09	+	337159	13717	323442	1	risk diff	Neale-B_UKBB_EUR_2017
	rs58658771	A	T	Mean corpuscular hemoglobin	EFO_0004586	Astle W	27863252	European	2016	0.02655	0.004607	8.259e-09	+	173480	0	173480	2	IVNT	Astle-W_Blood-Cell-Traits_EUR_2016
	rs187570181	C	T	Allergic disease	EFO_0003785	Ferreira M	29083406	European	2017	0.1128	0.0196	8.707e-09	+	360838	180129	180709	13	log OR	Ferreira-M_Allergic-Disease_EUR_2017
	rs10740134	C	T	Basophil percentage of granulocytes	EFO_0004586	Astle W	27863252	European	2016	0.02014	0.003506	9.192e-09	+	173480	0	173480	2	IVNT	Astle-W_Blood-Cell-Traits_EUR_2016
	rs2294915	C	T	Red cell distribution width	EFO_0004586	Astle W	27863252	European	2016	0.02409	0.004195	9.283e-09	+	173480	0	173480	2	IVNT	Astle-W_Blood-Cell-Traits_EUR_2016
	rs28929474	T	C	Coronary artery disease	EFO_0000378;EFO_0001645	van der Harst P	29212778	Mixed	2018	-0.1278	0.0223	9.349e-09	-	547261	122733	424528	2	log OR	van-der-Harst-P_CAD_Mixed_2018
	rs213206	C	G	Self-reported rheumatoid arthritis	EFO_0000685	Neale B	UKBB	European	2017	0.001531	0.0002666	9.435e-09	+	337159	3730	333429	1	risk diff	Neale-B_UKBB_EUR_2017
	rs739936	T	C	Mean corpuscular hemoglobin	EFO_0004586	Astle W	27863252	European	2016	0.0241	0.004201	9.603e-09	+	173480	0	173480	2	IVNT	Astle-W_Blood-Cell-Traits_EUR_2016
	rs61804209	A	G	Myeloid white cell count	EFO_0004586	Astle W	27863252	European	2016	0.03369	0.005879	9.982e-09	+	173480	0	173480	2	IVNT	Astle-W_Blood-Cell-Traits_EUR_2016
	rs28929474	T	C	Post bronchodilator FEV1FVC ratio	GO_0097366;EFO_0004713	Lutz SM	26634245	Mixed	2015	0.039	0.006805	1e-08	+	-	-	-	-	unit decrease	NHGRI-EBI_GWAS_Catalog
	rs1799945	C	G	Systolic blood pressure	EFO_0006335	Neale B	UKBB	European	2017	-0.01967	0.003435	1.019e-08	-	317754	0	317754	1	IVNT	Neale-B_UKBB_EUR_2017
	rs541857570	C	T	Hematocrit	EFO_0004586	Astle W	27863252	European	2016	-0.1042	0.01821	1.076e-08	-	173480	0	173480	2	IVNT	Astle-W_Blood-Cell-Traits_EUR_2016
	rs114165349	C	G	Self-reported gout	EFO_0004274	Neale B	UKBB	European	2017	0.005462	0.0009553	1.084e-08	+	337159	4807	332352	1	risk diff	Neale-B_UKBB_EUR_2017
	rs1799945	C	G	Mean arterial pressure	EFO_0006340	Johnson	22100073	European	2011	NA	NA	1.1e-08	NA	25118	-	-	-	-	GRASP
	rs116019440	A	T	Red cell distribution width	EFO_0004586	Astle W	27863252	European	2016	0.06749	0.01183	1.16e-08	+	173480	0	173480	2	IVNT	Astle-W_Blood-Cell-Traits_EUR_2016
	rs1233397	G	A	Platelet count	EFO_0004586	Astle W	27863252	European	2016	0.02538	0.004453	1.205e-08	+	173480	0	173480	2	IVNT	Astle-W_Blood-Cell-Traits_EUR_2016
	rs73181000	A	G	Sitting height	EFO_0004339	Neale B	UKBB	European	2017	-0.03275	0.005746	1.208e-08	-	336172	0	336172	1	IVNT	Neale-B_UKBB_EUR_2017
	rs190262259	A	G	Plateletcrit	EFO_0004586	Astle W	27863252	European	2016	0.02786	0.0049	1.294e-08	+	173480	0	173480	2	IVNT	Astle-W_Blood-Cell-Traits_EUR_2016
	rs4817984	A	C	Hemoglobin concentration	EFO_0004586	Astle W	27863252	European	2016	0.02266	0.003987	1.329e-08	+	173480	0	173480	2	IVNT	Astle-W_Blood-Cell-Traits_EUR_2016
	rs61804209	A	G	Sum neutrophil eosinophil counts	EFO_0004586	Astle W	27863252	European	2016	0.03324	0.005856	1.377e-08	+	173480	0	173480	2	IVNT	Astle-W_Blood-Cell-Traits_EUR_2016
	rs10740134	C	T	Neutrophil percentage of white cells	EFO_0004586	Astle W	27863252	European	2016	-0.02026	0.00357	1.397e-08	-	173480	0	173480	2	IVNT	Astle-W_Blood-Cell-Traits_EUR_2016
	rs541857570	C	T	Hemoglobin concentration	EFO_0004586	Astle W	27863252	European	2016	-0.1038	0.0183	1.432e-08	-	173480	0	173480	2	IVNT	Astle-W_Blood-Cell-Traits_EUR_2016
	rs4817984	A	C	Neutrophil count	EFO_0004586	Astle W	27863252	European	2016	-0.02278	0.004026	1.541e-08	-	173480	0	173480	2	IVNT	Astle-W_Blood-Cell-Traits_EUR_2016
	rs55709272	C	T	Lymphocyte percentage of white cells	EFO_0004586	Astle W	27863252	European	2016	-0.02033	0.003597	1.578e-08	-	173480	0	173480	2	IVNT	Astle-W_Blood-Cell-Traits_EUR_2016
	rs61804209	A	G	Granulocyte count	EFO_0004586	Astle W	27863252	European	2016	0.03315	0.005865	1.586e-08	+	173480	0	173480	2	IVNT	Astle-W_Blood-Cell-Traits_EUR_2016
	rs4817984	A	C	Sum basophil neutrophil counts	EFO_0004586	Astle W	27863252	European	2016	-0.02278	0.004034	1.638e-08	-	173480	0	173480	2	IVNT	Astle-W_Blood-Cell-Traits_EUR_2016
	rs2158799	C	G	Monocyte count	EFO_0004586	Astle W	27863252	European	2016	-0.02086	0.003697	1.663e-08	-	173480	0	173480	2	IVNT	Astle-W_Blood-Cell-Traits_EUR_2016
	rs1799945	C	G	Immature fraction of reticulocytes	EFO_0004586	Astle W	27863252	European	2016	0.02794	0.004952	1.665e-08	+	173480	0	173480	2	IVNT	Astle-W_Blood-Cell-Traits_EUR_2016
	rs28929474	T	C	Pain type experienced in last month: headache	EFO_0003843	Neale B	UKBB	European	2017	0.01933	0.003426	1.681e-08	+	336650	66967	269683	1	risk diff	Neale-B_UKBB_EUR_2017
	rs739936	T	C	Mean corpuscular volume	EFO_0004586	Astle W	27863252	European	2016	0.02356	0.004187	1.826e-08	+	173480	0	173480	2	IVNT	Astle-W_Blood-Cell-Traits_EUR_2016
	rs10740134	C	T	Age completed full time education	EFO_0004784	Neale B	UKBB	European	2017	0.01365	0.002427	1.862e-08	+	226899	0	226899	1	-	Neale-B_UKBB_EUR_2017
	rs12190171	C	T	Red cell distribution width	EFO_0004586	Astle W	27863252	European	2016	0.04831	0.00862	2.086e-08	+	173480	0	173480	2	IVNT	Astle-W_Blood-Cell-Traits_EUR_2016
	rs201165754	A	C	Granulocyte percentage of myeloid white cells	EFO_0004586	Astle W	27863252	European	2016	0.02797	0.004994	2.143e-08	+	173480	0	173480	2	IVNT	Astle-W_Blood-Cell-Traits_EUR_2016
	rs2613522	A	G	Immature fraction of reticulocytes	EFO_0004586	Astle W	27863252	European	2016	0.0225	0.004018	2.163e-08	+	173480	0	173480	2	IVNT	Astle-W_Blood-Cell-Traits_EUR_2016
	rs61804209	A	G	Hematocrit	EFO_0004586	Astle W	27863252	European	2016	-0.03227	0.00577	2.224e-08	-	173480	0	173480	2	IVNT	Astle-W_Blood-Cell-Traits_EUR_2016
	rs149906368	C	T	Mean corpuscular hemoglobin	EFO_0004586	Astle W	27863252	European	2016	0.1225	0.02196	2.434e-08	+	173480	0	173480	2	IVNT	Astle-W_Blood-Cell-Traits_EUR_2016
	rs10740134	C	T	Linoleic acid 18:2n6	EFO_0005110	Guan W	24823311	European	2014	-0.2473	0.0446	2.865e-08	-	8631	0	8631	5	%	CHARGE_Linoleic-acid_EUR_2014
	rs1799945	C	G	Hypertension	EFO_0000537	Johnson	22100073	European	2011	NA	NA	2.89e-08	NA	25118	-	-	-	-	GRASP
	rs1233397	G	A	Mean corpuscular hemoglobin	EFO_0004586	Astle W	27863252	European	2016	-0.0239	0.004317	3.063e-08	-	173480	0	173480	2	IVNT	Astle-W_Blood-Cell-Traits_EUR_2016
	rs1233397	G	A	Sum eosinophil basophil counts	EFO_0004586	Astle W	27863252	European	2016	0.02413	0.004364	3.235e-08	+	173480	0	173480	2	IVNT	Astle-W_Blood-Cell-Traits_EUR_2016
	rs2042919	G	A	Arm fat-free mass right	-	Neale B	UKBB	European	2017	-0.009407	0.001704	3.376e-08	-	331221	0	331221	1	IVNT	Neale-B_UKBB_EUR_2017
	rs114165349	C	G	Height	EFO_0004339	Neale B	UKBB	European	2017	0.03165	0.005743	3.583e-08	+	336474	0	336474	1	IVNT	Neale-B_UKBB_EUR_2017
	rs2294915	C	T	Mean corpuscular volume	EFO_0004586	Astle W	27863252	European	2016	-0.02301	0.004182	3.736e-08	-	173480	0	173480	2	IVNT	Astle-W_Blood-Cell-Traits_EUR_2016
	rs1265184	G	A	Sitting height	EFO_0004339	Neale B	UKBB	European	2017	0.04137	0.007521	3.779e-08	+	336172	0	336172	1	IVNT	Neale-B_UKBB_EUR_2017
	rs10740134	C	T	Self-reported cholelithiasis or gall stones	EFO_0004799;EFO_0004210	Neale B	UKBB	European	2017	0.001707	0.0003107	3.91e-08	+	337159	5573	331586	1	risk diff	Neale-B_UKBB_EUR_2017
	rs1799945	C	G	Hemoglobin Hb	HP_0011902	Chambers JC	19820698	Mixed	2009	NA	NA	4.34e-08	NA	16001	-	-	-	-	GRASP
	rs114165349	C	G	Treatment with cholesterol lowering medication	EFO_0007056	Neale B	UKBB	European	2017	0.02009	0.003673	4.473e-08	+	180203	22705	157498	1	risk diff	Neale-B_UKBB_EUR_2017
	rs1799945	C	G	Diastolic blood pressure	EFO_0006336	ICBP	21909115	European	2011	NA	NA	4.78e-08	NA	69395	0	69395	29	mmHg	ICBP_DBP_EUR_2011
	rs1233397	G	A	Mean corpuscular volume	EFO_0004586	Astle W	27863252	European	2016	-0.02347	0.004303	4.906e-08	-	173480	0	173480	2	IVNT	Astle-W_Blood-Cell-Traits_EUR_2016

## Sheet: TS15_Se
Table S15. Phenome-wide association analysis of genetic instruments for selenium.
^a Only diseases and traits with <5E-08 and r^2 > 0.8 are reported
Abbreviations: A1, the effect allele (aligned to the + strand) for the input SNP; A2, the non-effect allele (aligned to the + strand) for the input SNP; Beta, association between the trait and the SNP expressed per additional copy of the effect allele (odds ratios are given on the log-scale); Dataset, the dataset ID; Efo, the EFO ontology term for the phenotype or disease; PMID, PubMed ID; StdErr…
Analysis	rsID	A1	A2	Trait^a	Efo	Study	PMID	Ancestry	Year	Beta	StdErr	P value	Direction	N	N_cases	N_controls	N_studies	Unit	Dataset
Main	rs921943	T	C	Blood and toenail selenium levels	EFO_0006331	Cornelis MC	25343990	European	2014	NA	NA	2e-39	NA	-	-	-	-	-	NHGRI-EBI_GWAS_Catalog
	rs921943	T	C	Blood trace element Se levels	EFO_0005266	Evans DM	23720494	European	2013	0.246	0.02252	9e-28	+	-	-	-	-	unit increase	NHGRI-EBI_GWAS_Catalog
	rs921943	T	C	Selenium levels	CHEBI_27568	Evans DM	23720494	European	2013	NA	NA	9.4e-28	NA	2603	-	-	-	-	GRASP
	rs921943	T	C	Sitting height	EFO_0004339	Neale B	UKBB	European	2017	0.01241	0.002082	2.53e-09	+	336172	0	336172	1	IVNT	Neale-B_UKBB_EUR_2017
	rs921943	T	C	Height	EFO_0004339	Neale B	UKBB	European	2017	0.01073	0.001914	2.064e-08	+	336474	0	336474	1	IVNT	Neale-B_UKBB_EUR_2017
Secondary QIMR	rs7700970	C	T	Selenium levels	CHEBI_27568	Evans DM	23720494	European	2013	NA	NA	1.72e-18	NA	2603	-	-	-	-	GRASP
	rs7700970	C	T	Toenail selenium levels	EFO_0006331	Cornelis MC	25343990	European	2014	-0.03	0.004474	2e-11	-	-	-	-	-	unit increase	NHGRI-EBI_GWAS_Catalog

## Sheet: TS16_Zn
Table S16. Phenome-wide association analysis of genetic instruments for zinc.
^a Only diseases and traits with <5E-08 and r^2 > 0.8 are reported
Abbreviations: A1, the effect allele (aligned to the + strand) for the input SNP; A2, the non-effect allele (aligned to the + strand) for the input SNP; Beta, association between the trait and the SNP expressed per additional copy of the effect allele (odds ratios are given on the log-scale); Dataset, the dataset ID; Efo, the EFO ontology term for the phenotype or disease; PMID, PubMed ID; StdErr…
Analysis	rsID	A1	A2	Trait^a	Efo	Study	PMID	Ancestry	Year	Beta	StdErr	P value	Direction	N	N_cases	N_controls	N_studies	Unit	Dataset
Main	rs2120019	C	T	Zinc levels	-	Evans DM	23720494	European	2013	NA	NA	1.55e-18	NA	2603	-	-	-	-	GRASP
	rs2120019	C	T	Blood trace element Zn levels	EFO_0005268	Evans DM	23720494	European	2013	0.287	0.03277	2e-18	+	-	-	-	-	unit decrease	NHGRI-EBI_GWAS_Catalog
	rs1532423	G	A	Blood trace element Zn levels	EFO_0005268	Evans DM	23720494	European	2013	-0.178	0.02587	6e-12	-	-	-	-	-	unit increase	NHGRI-EBI_GWAS_Catalog
	rs1532423	G	A	Zinc levels	-	Evans DM	23720494	European	2013	NA	NA	6.4e-12	NA	2603	-	-	-	-	GRASP
	rs1532423	G	A	High light scatter reticulocyte count	EFO_0004586	Astle W	27863252	European	2016	0.02363	0.003614	6.269e-11	+	173480	0	173480	2	IVNT	Astle-W_Blood-Cell-Traits_EUR_2016
	rs1532423	G	A	High light scatter percentage of red cells	EFO_0004586	Astle W	27863252	European	2016	0.02297	0.003614	2.057e-10	+	173480	0	173480	2	IVNT	Astle-W_Blood-Cell-Traits_EUR_2016
	rs1532423	G	A	Reticulocyte count	EFO_0004586	Astle W	27863252	European	2016	0.02292	0.00362	2.434e-10	+	173480	0	173480	2	IVNT	Astle-W_Blood-Cell-Traits_EUR_2016
	rs2120019	C	T	Mean corpuscular volume	EFO_0004586	Astle W	27863252	European	2016	-0.02818	0.004473	2.988e-10	-	173480	0	173480	2	IVNT	Astle-W_Blood-Cell-Traits_EUR_2016
	rs1532423	G	A	Reticulocyte fraction of red cells	EFO_0004586	Astle W	27863252	European	2016	0.02213	0.003618	9.526e-10	+	173480	0	173480	2	IVNT	Astle-W_Blood-Cell-Traits_EUR_2016
	rs1532423	G	A	Reticulocyte fraction of red cells	EFO_0007986	Astle W	27863252	European	2016	0.02213	0.003622	1e-09	+	-	-	-	-	unit increase	NHGRI-EBI_GWAS_Catalog
	rs1532423	G	A	Mean corpuscular hemoglobin concentration	EFO_0004586	Astle W	27863252	European	2016	0.01957	0.00349	2.045e-08	+	173480	0	173480	2	IVNT	Astle-W_Blood-Cell-Traits_EUR_2016
Secondary	rs7148590	A	G	Mean corpuscular hemoglobin	EFO_0004586	Astle W	27863252	European	2016	0.06015	0.003554	2.854e-64	+	173480	0	173480	2	IVNT	Astle-W_Blood-Cell-Traits_EUR_2016
	rs7148590	A	G	Mean corpuscular volume	EFO_0004586	Astle W	27863252	European	2016	0.04962	0.003544	1.504e-44	+	173480	0	173480	2	IVNT	Astle-W_Blood-Cell-Traits_EUR_2016
	rs7148590	A	G	Mean corpuscular hemoglobin concentration	EFO_0004586	Astle W	27863252	European	2016	0.03474	0.003475	1.581e-23	+	173480	0	173480	2	IVNT	Astle-W_Blood-Cell-Traits_EUR_2016
	rs7148590	A	G	Height	EFO_0004339	Neale B	UKBB	European	2017	-0.01448	0.001729	5.535e-17	-	336474	0	336474	1	IVNT	Neale-B_UKBB_EUR_2017
	rs7148590	A	G	Red blood cell count	EFO_0004586	Astle W	27863252	European	2016	-0.02654	0.003571	1.072e-13	-	173480	0	173480	2	IVNT	Astle-W_Blood-Cell-Traits_EUR_2016
	rs7148590	A	G	Mean corpuscular hemoglobin concentration	EFO_0004528	van der Harst P	23222517	Mixed	2012	NA	NA	2.79e-11	NA	71861	-	-	-	-	GRASP
	rs7148590	A	G	Sitting height	EFO_0004339	Neale B	UKBB	European	2017	-0.01233	0.001881	5.583e-11	-	336172	0	336172	1	IVNT	Neale-B_UKBB_EUR_2017
	rs7148590	A	G	Comparative height size at age 10	-	Neale B	UKBB	European	2017	-0.01011	0.001661	1.147e-09	-	332021	0	332021	1	-	Neale-B_UKBB_EUR_2017
	rs7148590	A	G	Platelet count	EFO_0004586	Astle W	27863252	European	2016	0.02197	0.003662	1.964e-09	+	173480	0	173480	2	IVNT	Astle-W_Blood-Cell-Traits_EUR_2016
	rs7148590	A	G	Mean corpuscular volume	EFO_0004526	Ganesh SK	19862010	European	2009	NA	NA	1.29e-08	NA	24167	-	-	-	-	GRASP
	rs7148590	A	G	Mean platelet volume	EFO_0004586	Astle W	27863252	European	2016	-0.02042	0.003635	1.925e-08	-	173480	0	173480	2	IVNT	Astle-W_Blood-Cell-Traits_EUR_2016

## Sheet: TS17_Beta_carotene
Table S17. Phenome-wide association analysis of genetic instruments for beta carotene.
^a Only diseases and traits with <5E-08 and r^2 > 0.8 are reported
Abbreviations: A1, the effect allele (aligned to the + strand) for the input SNP; A2, the non-effect allele (aligned to the + strand) for the input SNP; Beta, association between the trait and the SNP expressed per additional copy of the effect allele (odds ratios are given on the log-scale); Dataset, the dataset ID; Efo, the EFO ontology term for the phenotype or disease; PMID, PubMed ID; StdErr…
Analysis	rsID	A1	A2	Trait^a	Efo	Study	PMID	Ancestry	Year	Beta	StdErr	P value	Direction	N	N_cases	N_controls	N_studies	Unit	Dataset
Main	rs6564851	G	T	Beta carotene plasma levels	CHEBI_17579	Ferrucci L	19185284	European	2009	NA	NA	1.6e-24	NA	1191	-	-	-	-	GRASP
	rs6564851	G	T	Carotenoid and tocopherol levels	EFO_0004737	Ferrucci L	19185284	European	2009	0.15	0.01471	2e-24	+	-	-	-	-	umol/L increase	NHGRI-EBI_GWAS_Catalog
	rs6564851	G	T	Beta carotene	NCIT_C1016;NCIT_C100472	Ferrucci L	19185284	European	2009	NA	NA	2e-24	NA	-	-	-	-	-	dbGaP
	rs6564851	G	T	Lutein plasma levels	HP_0010896	Ferrucci L	19185284	European	2009	NA	NA	7.3e-15	NA	1191	-	-	-	-	GRASP
	rs6564851	G	T	Beta carotene	NCIT_C1016;NCIT_C100472	Wood	23696881	Mixed	2013	NA	NA	1.26e-10	NA	1210	-	-	-	-	GRASP

## Sheet: TS18_Vitamin B12 
Table S18. Phenome-wide association analysis of genetic instruments for vitamin B12.
^a Only diseases and traits with <5E-08 and r^2 > 0.8 are reported
Abbreviations: A1, the effect allele (aligned to the + strand) for the input SNP; A2, the non-effect allele (aligned to the + strand) for the input SNP; Beta, association between the trait and the SNP expressed per additional copy of the effect allele (odds ratios are given on the log-scale); Dataset, the dataset ID; Efo, the EFO ontology term for the phenotype or disease; PMID, PubMed ID; StdErr…
Analysis	rsID	A1	A2	Trait^a	Efo	Study	PMID	Ancestry	Year	Beta	StdErr	P value	Direction	N	N_cases	N_controls	N_studies	Unit	Dataset
Main	rs602662	A	G	Vitamin B12 female	EFO_0000734	Hazra A	18776911	European	2008	NA	NA	1.48e-21	NA	1658	-	-	-	-	GRASP
	rs602662	A	G	Circulating Vitamin B12 concentration pgmL	-	Tanaka T	19303062	European	2009	NA	NA	2.83e-20	NA	2930	-	-	-	-	GRASP
	rs602662	A	G	Folate pathway vitamin levels	EFO_0004621	Tanaka T	19303062	European	2009	49.77	5.399	3e-20	+	-	-	-	-	pg/ml increase	NHGRI-EBI_GWAS_Catalog
	rs602662	A	G	Vitamin B12	-	Tanaka T	19303062	European	2009	NA	NA	3e-20	NA	-	-	-	-	-	dbGaP
	rs602662	A	G	Folate pathway vitamin levels	EFO_0004578	Hazra A	19744961	European	2009	NA	NA	2e-15	NA	-	-	-	-	-	NHGRI-EBI_GWAS_Catalog
	rs602662	A	G	Lewis system Lea antigen	NCIT_C327;NCIT_C41554	Ekstrom	22611595	European	2012	NA	NA	4.7e-15	NA	2203	-	-	-	-	GRASP
	rs602662	A	G	Self-reported high cholesterol	EFO_0008111	Neale B	UKBB	European	2017	0.006261	0.0008007	5.295e-15	+	337159	41296	295863	1	risk diff	Neale-B_UKBB_EUR_2017
	rs602662	A	G	Alkaline phosphatase	EFO_0004533	Prins B	28887542	European	2017	-0.01	NA	1.475e-13	-	9961	0	9961	1	lu/l	Prins-B_ALKP_EUR_2017
	rs602662	A	G	Alkaline phosphatase ALP in plasma	HP_0003282;HP_0003155	Chambers JC	22001757	Mixed	2011	NA	NA	1.9e-13	NA	61089	-	-	-	-	GRASP
	rs1801222	G	A	Vitamin B levels in ischemic stroke	EFO_0004621	Keene KL	25147783	Mixed	2014	-0.218	0.02966	2e-13	-	-	-	-	-	unit decrease	NHGRI-EBI_GWAS_Catalog
	rs602662	A	G	Vitamin B12 levels	EFO_0004620	Nongmaithem SS	28334792	Mixed	2017	0.18	0.025	6e-13	+	-	-	-	-	pmol/l increase	NHGRI-EBI_GWAS_Catalog
	rs34324219	A	C	Vitamin B levels in ischemic stroke	EFO_0004621	Keene KL	25147783	Mixed	2014	0.292	0.04444	5e-11	+	-	-	-	-	unit decrease	NHGRI-EBI_GWAS_Catalog
	rs602662	A	G	Cholelithiasis	EFO_0004799	Neale B	UKBB	European	2017	0.002251	0.0003485	1.063e-10	+	337199	6986	330213	1	risk diff	Neale-B_UKBB_EUR_2017
	rs1131603	C	T	Cardiovascular disease prevalence	EFO_0000319	Kulminski	22174011	European	2011	NA	NA	7.6e-10	NA	5036	-	-	-	-	GRASP
	rs1801222	G	A	Homocysteine levels	EFO_0004578	van Meurs JB	23824729	European	2013	-0.0453	0.007372	8e-10	-	-	-	-	-	unit increase	NHGRI-EBI_GWAS_Catalog
	rs41281112	C	T	Vitamin B12 levels	EFO_0004620	Lin X	22367966	East Asian	2012	NA	NA	9e-10	NA	-	-	-	-	-	NHGRI-EBI_GWAS_Catalog
	rs41281112	C	T	Vitamin B12	-	Lin X	22367966	East Asian	2012	NA	NA	9e-10	NA	-	-	-	-	-	dbGaP
	rs41281112	C	T	Serum vitamin B12 level	HP_0040126	Lin X	22367966	East Asian	2012	NA	NA	9.23e-10	NA	1999	-	-	-	-	GRASP
	rs602662	A	G	Crohns disease	EFO_0000384	IBDGC	23128233	European	2012	NA	NA	1.8e-09	NA	14342	6299	8043	7	log OR	IBDGC_Chrons-Disease_EUR_2012
	rs602662	A	G	Sodium in urine	EFO_0009282	Neale B	UKBB	European	2017	-0.01424	0.002379	2.122e-09	-	326831	0	326831	1	IVNT	Neale-B_UKBB_EUR_2017
	rs1801222	G	A	Folate pathway vitamin levels	EFO_0004578	Hazra A	19744961	European	2009	NA	NA	3e-09	NA	-	-	-	-	-	NHGRI-EBI_GWAS_Catalog
	rs602662	A	G	Mean platelet volume	EFO_0004586	Astle W	27863252	European	2016	-0.0214	0.003623	3.463e-09	-	173480	0	173480	2	IVNT	Astle-W_Blood-Cell-Traits_EUR_2016
	rs602662	A	G	Alcohol intake frequency	EFO_0004329	Neale B	UKBB	European	2017	-0.02061	0.003574	8.099e-09	-	336965	0	336965	1	-	Neale-B_UKBB_EUR_2017
	rs602662	A	G	Total cholesterol	EFO_0004574	GLGC	20686565	Mixed	2010	0.0285	0.0055	1.838e-08	+	100184	0	100184	46	Z-score	GLGC_TC_Mixed_2010
	rs602662	A	G	Total cholesterol	NCIT_C61032;NCIT_C105586	GLGC	20686565	Mixed	2010	NA	NA	1.838e-08	NA	100184	-	-	-	-	GRASP
	rs602662	A	G	Crohns disease	EFO_0000384	IBDGC	26192919	European	2015	0.1313	0.0236	2.584e-08	+	20883	5956	14927	7	log OR	IBDGC_Chrons-Disease_EUR_2015
	rs602662	A	G	Treatment with simvastatin	EFO_0007056	Neale B	UKBB	European	2017	0.004312	0.0007746	2.604e-08	+	337159	38492	298667	1	risk diff	Neale-B_UKBB_EUR_2017
	rs34324219	A	C	Self-reported pernicious anaemia	EFO_0005576	Neale B	UKBB	European	2017	0.0012	0.0002159	2.697e-08	+	337159	1020	336139	1	risk diff	Neale-B_UKBB_EUR_2017
	rs602662	A	G	Bring up phlegm or sputum/mucus on most days	-	Neale B	UKBB	European	2017	0.007509	0.001358	3.246e-08	+	83529	6998	76531	1	risk diff	Neale-B_UKBB_EUR_2017
	rs602662	A	G	Gamma glutamyl transferase	NCIT_C64847	Chambers JC	22001757	Mixed	2011	NA	NA	3.7e-08	NA	61089	-	-	-	-	GRASP
	rs34324219	A	C	Vitamin B12 levels	EFO_0004620	Nongmaithem SS	28334792	Mixed	2017	0.34	0.06192	4e-08	+	-	-	-	-	pmol/l decrease	NHGRI-EBI_GWAS_Catalog
	rs602662	A	G	Total cholesterol	EFO_0004574	GLGC	24097068	European	2013	0.0302	0.0055	4.083e-08	+	93067	0	93067	60	IVNT	GLGC_TC_EUR_2013
	rs602662	A	G	Crohns disease	NCIT_C2965	McGovern DP	20570966	European	2010	NA	NA	4.9e-08	NA	4100	-	-	-	-	GRASP

## Sheet: TS19_Vitamin_C
Table S19. Phenome-wide association analysis of genetic instruments for vitamin C.
^a Only diseases and traits with <5E-08 and r^2 > 0.8 are reported
Abbreviations: A1, the effect allele (aligned to the + strand) for the input SNP; A2, the non-effect allele (aligned to the + strand) for the input SNP; Beta, association between the trait and the SNP expressed per additional copy of the effect allele (odds ratios are given on the log-scale); Dataset, the dataset ID; Efo, the EFO ontology term for the phenotype or disease; PMID, PubMed ID; StdErr…
Analysis	rsID	A1	A2	Trait^a	Efo	Study	PMID	Ancestry	Year	Beta	StdErr	P value	Direction	N	N_cases	N_controls	N_studies	Unit	Dataset
Main	rs174547	C	T	Arachidonic acid 20:4n6	EFO_0005110	Guan W	24823311	European	2014	-1.691	0.0253	3.30E-971	-	8631	0	8631	5	%	CHARGE_Arachidonic-acid_EUR_2014
	rs174547	C	T	Plasma omega 6 polyunsaturated fatty acid levels arachidonic acid	EFO_0005680	Guan W	24823311	European	2014	1.69	NA	0	+	-	-	-	-	unit decrease	NHGRI-EBI_GWAS_Catalog
	rs174547	C	T	Linoleic acid 18:2n6	EFO_0005110	Guan W	24823311	European	2014	1.474	0.0417	4.98e-274	+	8631	0	8631	5	%	CHARGE_Linoleic-acid_EUR_2014
	rs174547	C	T	Lipid metabolism phenotypes	EFO_0004529	Kettunen J	22286219	European	2012	NA	NA	8e-262	NA	-	-	-	-	-	NHGRI-EBI_GWAS_Catalog
	rs174547	C	T	Lipid metabolism	HP_0003119	Kettunen J	22286219	European	2012	NA	NA	8e-262	NA	-	-	-	-	-	dbGaP
	rs174547	C	T	Metabolite levels	EFO_0004725	Illig T	20037589	European	2009	36.3	1.273	7e-179	+	-	-	-	-	% variance explained	NHGRI-EBI_GWAS_Catalog
	rs174547	C	T	Electrocardiography	EFO_0004327	Illig T	20037589	European	2009	NA	NA	7e-179	NA	-	-	-	-	-	dbGaP
	rs174547	C	T	Glycerophospholipid levels	EFO_0007630;EFO_0005664	Draisma H	26068415	European	2015	-0.1652	0.00585	2e-175	-	-	-	-	-	unit increase	NHGRI-EBI_GWAS_Catalog
	rs174547	C	T	Glycerophospholipid levels	EFO_0007630;EFO_0005664	Draisma H	26068415	European	2015	-0.1408	0.00504	9e-172	-	-	-	-	-	unit increase	NHGRI-EBI_GWAS_Catalog
	rs174547	C	T	DPA 22:5n3	EFO_0005110	Lemaitre RN	21829377	European	2011	-0.0746	0.0028	3.79e-154	-	8866	0	8866	5	%	CHARGE_DPA_EUR_2011
	rs174547	C	T	Plasma docosapentaenoic acid levels	NCIT_C68347;CHEBI_61204	Lemaitre RN	21829377	European	2011	NA	NA	3.79e-154	NA	8866	-	-	-	-	GRASP
	rs174547	C	T	Phospholipid levels plasma	-	Lemaitre RN	21829377	European	2011	-0.07	0.002647	4e-154	-	-	-	-	-	% increase	NHGRI-EBI_GWAS_Catalog
	rs174547	C	T	Phospholipids	NCIT_C70561	Lemaitre RN	21829377	European	2011	NA	NA	4e-154	NA	-	-	-	-	-	dbGaP
	rs174547	C	T	Dihomo-gamma-linolenic acid	EFO_0007763;EFO_0005680;EFO_0005110	Guan W	24823311	European	2014	0.355	0.0136	2.63e-151	+	8631	0	8631	5	%	CHARGE_Dihomo-gamma-linolenic-acid_EUR_2014
	rs174547	C	T	Glycerophospholipid levels	EFO_0007630;EFO_0005664	Draisma H	26068415	European	2015	-0.1157	0.004581	9e-141	-	-	-	-	-	unit increase	NHGRI-EBI_GWAS_Catalog
	rs174547	C	T	Adrenic acid 22:4n6	EFO_0005110	Guan W	24823311	European	2014	-0.0483	0.0019	6.26e-140	-	8631	0	8631	5	%	CHARGE_Adrenic-acid_EUR_2014
	rs174547	C	T	Metabolic traits	EFO_0004725	Suhre K	21886157	European	2011	0.178	0.007783	9e-116	+	-	-	-	-	unit decrease	NHGRI-EBI_GWAS_Catalog
	rs174547	C	T	Metabolism	HP_0003119;HP_0012278	Suhre K	21886157	European	2011	NA	NA	9e-116	NA	-	-	-	-	-	dbGaP
	rs174547	C	T	Glycerophospholipid levels	EFO_0007630;EFO_0005664	Draisma H	26068415	European	2015	-0.0992	0.005108	5e-84	-	-	-	-	-	unit increase	NHGRI-EBI_GWAS_Catalog
	rs174547	C	T	Plasma alpha linolenic acid levels	CHEBI_27432;NCIT_C997	Lemaitre RN	21829377	European	2011	NA	NA	7e-84	NA	8866	-	-	-	-	GRASP
	rs174547	C	T	Plasma omega 6 polyunsaturated fatty acid levels gamma linolenic acid	EFO_0005680	Guan W	24823311	European	2014	-0.02	0.001111	2e-72	-	-	-	-	-	unit increase	NHGRI-EBI_GWAS_Catalog
	rs174547	C	T	Gamma-linolenic acid 18:3n6	EFO_0005110	Guan W	24823311	European	2014	-0.0156	0.0009	2.285e-72	-	8631	0	8631	5	%	CHARGE_Gamma-linolenic-acid_EUR_2014
	rs174547	C	T	Glycerophospholipid levels	EFO_0007630;EFO_0005664	Draisma H	26068415	European	2015	-0.0764	0.004306	2e-70	-	-	-	-	-	unit increase	NHGRI-EBI_GWAS_Catalog
	rs174547	C	T	Phospholipid levels plasma	-	Lemaitre RN	21829377	European	2011	-0.02	0.001182	3e-64	-	-	-	-	-	% decrease	NHGRI-EBI_GWAS_Catalog
	rs174547	C	T	Phospholipids	NCIT_C70561	Lemaitre RN	21829377	European	2011	NA	NA	3e-64	NA	-	-	-	-	-	dbGaP
	rs174547	C	T	ALA 18:3n3	EFO_0005110	Lemaitre RN	21829377	European	2011	0.0159	0.0009	3.467e-64	+	8866	0	8866	5	%	CHARGE_ALA_EUR_2011
	rs174547	C	T	Plasma eicosapentaenoic acid levels	NCIT_C67080	Lemaitre RN	21829377	European	2011	NA	NA	1.83e-57	NA	8866	-	-	-	-	GRASP
	rs174547	C	T	EPA 20:5n3	EFO_0005110	Lemaitre RN	21829377	European	2011	-0.082	0.0051	1.831e-57	-	8866	0	8866	5	%	CHARGE_EPA_EUR_2011
	rs174547	C	T	Glycerophospholipid levels	EFO_0007630;EFO_0005664	Draisma H	26068415	European	2015	-0.0663	0.004867	3e-42	-	-	-	-	-	unit increase	NHGRI-EBI_GWAS_Catalog
	rs174547	C	T	Triglycerides	EFO_0004530	GLGC	24097068	European	2013	0.0469	0.0035	1.04e-40	+	174696	0	174696	60	IVNT	GLGC_TG_EUR_2013
	rs174547	C	T	Glycerophospholipid levels	EFO_0007630;EFO_0005664	Draisma H	26068415	European	2015	-0.0884	0.006641	2e-40	-	-	-	-	-	unit increase	NHGRI-EBI_GWAS_Catalog
	rs174547	C	T	Red cell distribution width	EFO_0004586	Astle W	27863252	European	2016	-0.04908	0.003713	6.765e-40	-	173480	0	173480	2	IVNT	Astle-W_Blood-Cell-Traits_EUR_2016
	rs174547	C	T	Low density lipoprotein	EFO_0004611	GLGC	24097068	European	2013	-0.0505	0.0038	7.992e-38	-	170015	0	170015	60	IVNT	GLGC_LDL_EUR_2013
	rs174547	C	T	Pulse rate	EFO_0004326	Neale B	UKBB	European	2017	0.03383	0.002632	8.589e-38	+	317756	0	317756	1	IVNT	Neale-B_UKBB_EUR_2017
	rs174547	C	T	Total cholesterol	EFO_0004574	GLGC	24097068	European	2013	-0.0472	0.0037	1.35e-35	-	184184	0	184184	60	IVNT	GLGC_TC_EUR_2013
	rs174547	C	T	FADS1 gene expression in human liver	NCIT_C82858	Kathiresan S	19060906	European	2008	NA	NA	5e-35	NA	19840	-	-	-	-	GRASP
	rs174547	C	T	Oleic acid 18:1n9	EFO_0005110	Wu JH	23362303	European	2013	0.2282	0.0194	5.568e-32	+	8961	0	8961	5	%	CHARGE_Oleic-acid_EUR_2013
	rs174547	C	T	Plasma oleic acid	CHEBI_16196	Wu JH	23362303	European	2013	NA	NA	5.57e-32	NA	8961	-	-	-	-	GRASP
	rs174547	C	T	Age related disease endophenotypes	EFO_0004574;EFO_0006336;EFO_0004530;EFO_0006335;EFO_0004348;EFO_0007928;EFO_0004468;EFO_0004340;EFO_0004612	He L	27790247	European	2016	NA	NA	1e-29	NA	-	-	-	-	-	NHGRI-EBI_GWAS_Catalog
	rs174547	C	T	High density lipoprotein	EFO_0004612	GLGC	24097068	European	2013	-0.0389	0.0035	4.045e-27	-	184044	0	184044	60	IVNT	GLGC_HDL_EUR_2013
	rs174547	C	T	Age related diseases mortality and associated endophenotypes	EFO_0004574;EFO_0004348;EFO_0000712;EFO_0007928;EFO_0001645;EFO_0004340;EFO_0000275;EFO_0004612;EFO_0000311;EFO_0006336;EFO_0004530;EFO_0006335;EFO_0003144;EFO_0000400;EFO_0004468;EFO_0004352	He L	27790247	European	2016	NA	NA	7e-25	NA	-	-	-	-	-	NHGRI-EBI_GWAS_Catalog
	rs174547	C	T	Mean platelet volume	EFO_0004586	Astle W	27863252	European	2016	-0.03889	0.003792	1.142e-24	-	173480	0	173480	2	IVNT	Astle-W_Blood-Cell-Traits_EUR_2016
	rs174547	C	T	Triglycerides	EFO_0004530	GLGC	20686565	Mixed	2010	0.0481	0.005	6e-23	+	96598	0	96598	46	Z-score	GLGC_TG_Mixed_2010
	rs174547	C	T	Triglycerides	-	GLGC	20686565	Mixed	2010	NA	NA	6e-23	NA	100184	-	-	-	-	GRASP
	rs174547	C	T	Metabolite levels lipid measures	EFO_0004529;EFO_0005664	Kettunen J	27005778	European	2016	0.4	0.04062	7e-23	+	-	-	-	-	unit decrease	NHGRI-EBI_GWAS_Catalog
	rs174547	C	T	Platelet count	EFO_0004586	Astle W	27863252	European	2016	0.03721	0.003824	2.214e-22	+	173480	0	173480	2	IVNT	Astle-W_Blood-Cell-Traits_EUR_2016
	rs9895661	C	T	log eGFR creatinine in non diabetics	EFO_0005208	CKDGen	26831199	European	2016	-0.012	0.0012	2.8e-22	-	118188	0	118188	45	ml/min/1.73m2	CKDGen_eGFRcrea-NDM_EUR_2016
	rs9895661	C	T	Glomerular filtration rate in non diabetics creatinine	EFO_0005208;EFO_0004518	CKDGen	26831199	European	2016	-0.0121	0.001247	3e-22	-	-	-	-	-	unit increase	NHGRI-EBI_GWAS_Catalog
	rs174547	C	T	HDL cholesterol	NCIT_C61041;NCIT_C105587	GLGC	20686565	Mixed	2010	NA	NA	1e-21	NA	100184	-	-	-	-	GRASP
	rs174547	C	T	High density lipoprotein	EFO_0004612	GLGC	20686565	Mixed	2010	-0.0477	0.0051	1.105e-21	-	99900	0	99900	46	Z-score	GLGC_HDL_Mixed_2010
	rs9895661	C	T	log eGFR creatinine	EFO_0005208	CKDGen	26831199	European	2016	-0.011	0.0012	2.8e-21	-	133490	0	133490	48	ml/min/1.73m2	CKDGen_eGFRcrea_EUR_2016
	rs9895661	C	T	Glomerular filtration rate creatinine	EFO_0005208;EFO_0004518	Gorski M	28452372	European	2017	-0.0125	0.001325	4e-21	-	-	-	-	-	unit increase	NHGRI-EBI_GWAS_Catalog
	rs174547	C	T	Total cholesterol	NCIT_C61032;NCIT_C105586	GLGC	20686565	Mixed	2010	NA	NA	2e-20	NA	100184	-	-	-	-	GRASP
	rs174547	C	T	Total cholesterol	EFO_0004574	GLGC	20686565	Mixed	2010	-0.0491	0.0053	2.289e-20	-	100184	0	100184	46	Z-score	GLGC_TC_Mixed_2010
	rs174547	C	T	Red blood cell count	EFO_0004586	Astle W	27863252	European	2016	0.03451	0.003732	2.294e-20	+	173480	0	173480	2	IVNT	Astle-W_Blood-Cell-Traits_EUR_2016
	rs174547	C	T	Stearic acid 18:0	EFO_0005110	Wu JH	23362303	European	2013	-0.1773	0.0193	4.418e-20	-	8961	0	8961	5	%	CHARGE_Stearic-acid_EUR_2013
	rs174547	C	T	Plasma stearic acid	NCIT_C68426	Wu JH	23362303	European	2013	NA	NA	4.42e-20	NA	8961	-	-	-	-	GRASP
	rs174547	C	T	LDL cholesterol	EFO_0004195	GLGC	20686565	Mixed	2010	NA	NA	1e-19	NA	100184	-	-	-	-	GRASP
	rs174547	C	T	Low density lipoprotein	EFO_0004611	GLGC	20686565	Mixed	2010	-0.0486	0.0054	1.165e-19	-	95454	0	95454	46	Z-score	GLGC_LDL_Mixed_2010
	rs13028225	C	T	Height	EFO_0004339	Neale B	UKBB	European	2017	-0.0217	0.002494	3.266e-18	-	336474	0	336474	1	IVNT	Neale-B_UKBB_EUR_2017
	rs174547	C	T	Height	EFO_0004339	He M	25429064	East Asian	2014	-0.037	0.004286	6e-18	-	-	-	-	-	unit increase	NHGRI-EBI_GWAS_Catalog
	rs174547	C	T	Fasting glucose	EFO_0004465	MAGIC	22885924	European	2012	-0.019	0.0022	1.33e-17	-	133010	0	133010	66	mmol/l	MAGIC_FG-METABO_EUR_2012
	rs174547	C	T	Plasma omega 6 polyunsaturated fatty acid levels linoleic acid	EFO_0006807	Dorajoo R	26584805	East Asian	2015	-0.048	0.00578	1e-16	-	-	-	-	-	unit decrease	NHGRI-EBI_GWAS_Catalog
	rs174547	C	T	Granulocyte percentage of myeloid white cells	EFO_0004586	Astle W	27863252	European	2016	-0.03025	0.003749	7.061e-16	-	173480	0	173480	2	IVNT	Astle-W_Blood-Cell-Traits_EUR_2016
	rs9895661	C	T	Chronic kidney disease	EFO_0004617;EFO_0003884	CKDGen	20383146	European	2010	0.01	0.001246	1e-15	+	-	-	-	-	ml/min/1.73m2 decrease	NHGRI-EBI_GWAS_Catalog
	rs9895661	C	T	Creatinine	NCIT_C399;CHEBI_16737	CKDGen	20383146	European	2010	NA	NA	1e-15	NA	-	-	-	-	-	dbGaP
	rs9895661	C	T	Serum creatinine estimated glomerular filtration rate eGFR	NCIT_C110935;HP_0012213	CKDGen	20383146	European	2010	NA	NA	1.1e-15	NA	67093	-	-	-	-	GRASP
	rs174547	C	T	Triglycerides	EFO_0004530	Kathiresan S	19060906	European	2008	NA	NA	1.7e-15	NA	19840	-	-	-	-	GRASP
	rs174547	C	T	Triglycerides	EFO_0004530	Kathiresan S	19060906	European	2008	0.06	0.007842	2e-14	+	-	-	-	-	SD increase	NHGRI-EBI_GWAS_Catalog
	rs174547	C	T	Triglycerides	-	Kathiresan S	19060906	European	2008	NA	NA	2e-14	NA	-	-	-	-	-	dbGaP
	rs174547	C	T	Monocyte percentage of white cells	EFO_0004586	Astle W	27863252	European	2016	0.0283	0.003739	3.772e-14	+	173480	0	173480	2	IVNT	Astle-W_Blood-Cell-Traits_EUR_2016
	rs174547	C	T	Trans fatty acid levels	EFO_0006821;EFO_0006822	Mozaffarian D	25646338	Mixed	2014	-0.0032	0.0004262	6e-14	-	-	-	-	-	unit decrease	NHGRI-EBI_GWAS_Catalog
	rs174547	C	T	Cis trans-18:2	EFO_0006825;EFO_0006824;EFO_0005110	Mozaffarian D	25646338	European	2014	0.0032	0.0004	6.168e-14	+	8013	0	8013	7	%	CHARGE_Cis-trans-182_EUR_2015
	rs9895661	C	T	Glomerular filtration rate	EFO_0005208	Mahajan A	27588450	Mixed	2016	1.003	0.1343	8e-14	+	-	-	-	-	unit decrease	NHGRI-EBI_GWAS_Catalog
	rs174547	C	T	Hemoglobin concentration	EFO_0004586	Astle W	27863252	European	2016	0.0275	0.003721	1.474e-13	+	173480	0	173480	2	IVNT	Astle-W_Blood-Cell-Traits_EUR_2016
	rs13028225	C	T	Comparative height size at age 10	-	Neale B	UKBB	European	2017	-0.01759	0.002396	2.15e-13	-	332021	0	332021	1	-	Neale-B_UKBB_EUR_2017
	rs174547	C	T	Pulse rate	EFO_0004326	Neale B	UKBB	European	2017	0.03184	0.004469	1.057e-12	+	110153	0	110153	1	IVNT	Neale-B_UKBB_EUR_2017
	rs174547	C	T	HDL cholesterol	NCIT_C61041;NCIT_C105587	Kathiresan S	19060906	European	2008	NA	NA	2e-12	NA	19840	-	-	-	-	GRASP
	rs174547	C	T	HDL cholesterol	NCIT_C61041;NCIT_C105587	Lettre G	21347282	African	2011	NA	NA	2e-12	NA	8090	-	-	-	-	GRASP
	rs174547	C	T	HDL cholesterol	EFO_0004612	Kathiresan S	19060906	European	2008	0.09	0.01279	2e-12	+	-	-	-	-	SD decrease	NHGRI-EBI_GWAS_Catalog
	rs174547	C	T	Cholesterol hdl	-	Kathiresan S	19060906	European	2008	NA	NA	2e-12	NA	-	-	-	-	-	dbGaP
	rs174547	C	T	Plasma palmitoleic acid	NCIT_C68408	Wu JH	23362303	European	2013	NA	NA	2.97e-12	NA	8961	-	-	-	-	GRASP
	rs174547	C	T	Palmitoleic acid 16:1n7	EFO_0005110	Wu JH	23362303	European	2013	0.023	0.0033	2.974e-12	+	8961	0	8961	5	%	CHARGE_Palmitoleic-acid_EUR_2013
	rs174547	C	T	Sphingolipid levels	EFO_0004622;EFO_0005664	Draisma H	26068415	European	2015	-0.026	0.003765	5e-12	-	-	-	-	-	unit increase	NHGRI-EBI_GWAS_Catalog
	rs9895661	C	T	Red blood cell count	EFO_0004305	Astle W	27863252	European	2016	-0.03269	0.004733	5e-12	-	-	-	-	-	unit decrease	NHGRI-EBI_GWAS_Catalog
	rs9895661	C	T	Red blood cell count	EFO_0004586	Astle W	27863252	European	2016	0.03269	0.004735	5.079e-12	+	173480	0	173480	2	IVNT	Astle-W_Blood-Cell-Traits_EUR_2016
	rs174547	C	T	Height	EFO_0004339	Neale B	UKBB	European	2017	-0.0125	0.001815	5.631e-12	-	336474	0	336474	1	IVNT	Neale-B_UKBB_EUR_2017
	rs174547	C	T	Granulocyte count	EFO_0004586	Astle W	27863252	European	2016	-0.02593	0.003767	5.821e-12	-	173480	0	173480	2	IVNT	Astle-W_Blood-Cell-Traits_EUR_2016
	rs174547	C	T	Sum neutrophil eosinophil counts	EFO_0004586	Astle W	27863252	European	2016	-0.02578	0.003761	7.149e-12	-	173480	0	173480	2	IVNT	Astle-W_Blood-Cell-Traits_EUR_2016
	rs9895661	C	T	Diastolic blood pressure	EFO_0006336	BPExome	27618447	Mixed	2016	NA	NA	1.548e-11	NA	192763	0	192763	51	INVT	BPExome_DBP_Mixed_2016
	rs9895661	C	T	Hematocrit	EFO_0004348	Astle W	27863252	European	2016	-0.03102	0.004696	4e-11	-	-	-	-	-	unit decrease	NHGRI-EBI_GWAS_Catalog
	rs9895661	C	T	Hematocrit	EFO_0004586	Astle W	27863252	European	2016	0.03102	0.0047	4.147e-11	+	173480	0	173480	2	IVNT	Astle-W_Blood-Cell-Traits_EUR_2016
	rs9895661	C	T	Serum creatinine estimated glomerular filtration rate eGFR	NCIT_C110935;HP_0012213	Okada Y	22797727	East Asian	2012	NA	NA	4.8e-11	NA	39717	-	-	-	-	GRASP
	rs9895661	C	T	Renal function related traits eGRFcrea	EFO_0004742	Okada Y	22797727	East Asian	2012	0.0051	0.0007762	5e-11	+	-	-	-	-	ml/min/1.73m2 decrease	NHGRI-EBI_GWAS_Catalog
	rs174547	C	T	Sphingolipid levels	EFO_0004622;EFO_0005664	Draisma H	26068415	European	2015	-0.0295	0.004508	6e-11	-	-	-	-	-	unit increase	NHGRI-EBI_GWAS_Catalog
	rs174547	C	T	Hematocrit	EFO_0004586	Astle W	27863252	European	2016	0.02423	0.003705	6.164e-11	+	173480	0	173480	2	IVNT	Astle-W_Blood-Cell-Traits_EUR_2016
	rs9895661	C	T	Hemoglobin concentration	EFO_0004586	Astle W	27863252	European	2016	0.03081	0.00472	6.743e-11	+	173480	0	173480	2	IVNT	Astle-W_Blood-Cell-Traits_EUR_2016
	rs174547	C	T	Self-reported asthma	EFO_0000270	Neale B	UKBB	European	2017	-0.005349	0.0008199	6.864e-11	-	337159	39049	298110	1	risk diff	Neale-B_UKBB_EUR_2017
	rs9895661	C	T	Renal function related traits sCR	EFO_0004742	Okada Y	22797727	East Asian	2012	0.0045	0.0006901	7e-11	+	-	-	-	-	mg/dl increase	NHGRI-EBI_GWAS_Catalog
	rs9895661	C	T	Serum creatinine	EFO_0004518	Okada Y	22797727	East Asian	2012	NA	NA	7.4e-11	NA	39717	-	-	-	-	GRASP
	rs174547	C	T	Nap during day	EFO_0004870	Neale B	UKBB	European	2017	0.009819	0.001514	8.912e-11	+	337074	0	337074	1	-	Neale-B_UKBB_EUR_2017
	rs10051765	C	T	Hematocrit	EFO_0004586	Astle W	27863252	European	2016	0.0241	0.003743	1.201e-10	+	173480	0	173480	2	IVNT	Astle-W_Blood-Cell-Traits_EUR_2016
	rs174547	C	T	Eosinophil count	EFO_0004586	Astle W	27863252	European	2016	-0.02407	0.003741	1.243e-10	-	173480	0	173480	2	IVNT	Astle-W_Blood-Cell-Traits_EUR_2016
	rs174547	C	T	Mean corpuscular volume	EFO_0004586	Astle W	27863252	European	2016	-0.02382	0.003704	1.26e-10	-	173480	0	173480	2	IVNT	Astle-W_Blood-Cell-Traits_EUR_2016
	rs174547	C	T	Height	EFO_0004339	GIANT	28146470	Mixed	2017	-0.016	0.0026	2.6e-10	-	458927	0	458927	147	IVNT	GIANT_Height_Mixed_2017
	rs174547	C	T	Sum basophil neutrophil counts	EFO_0004586	Astle W	27863252	European	2016	-0.02375	0.003765	2.814e-10	-	173480	0	173480	2	IVNT	Astle-W_Blood-Cell-Traits_EUR_2016
	rs174547	C	T	Neutrophil count	EFO_0004586	Astle W	27863252	European	2016	-0.02351	0.003758	3.944e-10	-	173480	0	173480	2	IVNT	Astle-W_Blood-Cell-Traits_EUR_2016
	rs174547	C	T	Myeloid white cell count	EFO_0004586	Astle W	27863252	European	2016	-0.02348	0.003778	5.146e-10	-	173480	0	173480	2	IVNT	Astle-W_Blood-Cell-Traits_EUR_2016
	rs174547	C	T	Asthma	EFO_0000270	Neale B	UKBB	European	2017	-0.005033	0.0008184	7.766e-10	-	336782	38791	297991	1	risk diff	Neale-B_UKBB_EUR_2017
	rs174547	C	T	White blood cell count	EFO_0004586	Astle W	27863252	European	2016	-0.0231	0.003761	8.164e-10	-	173480	0	173480	2	IVNT	Astle-W_Blood-Cell-Traits_EUR_2016
	rs174547	C	T	RR interval	EFO_0004831	Eijgelsheim M	20639392	European	2010	NA	NA	8.2e-10	NA	38991	-	-	-	-	GRASP
	rs174547	C	T	Sum eosinophil basophil counts	EFO_0004586	Astle W	27863252	European	2016	-0.02255	0.003745	1.744e-09	-	173480	0	173480	2	IVNT	Astle-W_Blood-Cell-Traits_EUR_2016
	rs10051765	C	T	Self-reported kidney stone or ureter stone/bladder stone	EFO_0003845	Neale B	UKBB	European	2017	0.001384	0.00023	1.784e-09	+	337159	2694	334465	1	risk diff	Neale-B_UKBB_EUR_2017
	rs174547	C	T	Resting heart rate	EFO_0004351	Eijgelsheim M	20639392	European	2010	6.2	1.034	2e-09	+	-	-	-	-	m SD increase	NHGRI-EBI_GWAS_Catalog
	rs174547	C	T	Heart rate	EFO_0004351	Eijgelsheim M	20639392	European	2010	NA	NA	2e-09	NA	-	-	-	-	-	dbGaP
	rs10051765	C	T	Hemoglobin concentration	EFO_0004586	Astle W	27863252	European	2016	0.02247	0.00376	2.28e-09	+	173480	0	173480	2	IVNT	Astle-W_Blood-Cell-Traits_EUR_2016
	rs10051765	C	T	Calculus of kidney and ureter	EFO_0004253	Neale B	UKBB	European	2017	0.00127	0.0002184	6.005e-09	+	337199	2427	334772	1	risk diff	Neale-B_UKBB_EUR_2017
	rs10051765	C	T	Red blood cell count	EFO_0004586	Astle W	27863252	European	2016	0.02185	0.003769	6.728e-09	+	173480	0	173480	2	IVNT	Astle-W_Blood-Cell-Traits_EUR_2016
	rs174547	C	T	Heart rate	EFO_0004326	HRgene Consortium	23583979	Mixed	2013	0.3278	0.0538	6.985e-09	+	89275	0	89275	36	bpm	HRGene_HR_Mixed_2013
	rs174547	C	T	Plateletcrit	EFO_0004586	Astle W	27863252	European	2016	0.02208	0.003837	8.638e-09	+	173480	0	173480	2	IVNT	Astle-W_Blood-Cell-Traits_EUR_2016
	rs174547	C	T	FADS3 gene expression in human liver	GO_1901148	Kathiresan S	19060906	European	2008	NA	NA	1e-08	NA	19840	-	-	-	-	GRASP
	rs174547	C	T	Reticulocyte count	EFO_0004586	Astle W	27863252	European	2016	0.02155	0.00377	1.092e-08	+	173480	0	173480	2	IVNT	Astle-W_Blood-Cell-Traits_EUR_2016
	rs9895661	C	T	Serum creatinine estimated glomerular filtration rate eGFR age 65	NCIT_C110935;HP_0012213	Pattaro C	22479191	European	2012	NA	NA	1.3e-08	NA	74354	-	-	-	-	GRASP
	rs9895661	C	T	log eGFR creatinine	EFO_0005208	CKDGen	20383146	European	2010	NA	NA	1.4e-08	-	67093	0	67093	20	ml/min/1.73m2	CKDGen_eGFRcrea_EUR_2010
	rs9895661	C	T	Serum urate	NCIT_C64814	GUGC	23263486	European	2012	NA	NA	1.4e-08	NA	69374	-	-	-	-	GRASP
	rs9895661	C	T	Serum urate	EFO_0004531	GUGC	23263486	European	2012	-0.045	0.0075	1.405e-08	-	108241	0	108241	48	mg/dl	GUGC_Urate_EUR_2012
	rs9895661	C	T	Serum creatinine estimated glomerular filtration rate eGFR without diabetes	NCIT_C110935;HP_0012213	Pattaro C	22479191	European	2012	NA	NA	1.6e-08	NA	74354	-	-	-	-	GRASP
	rs9895661	C	T	Serum creatinine estimated glomerular filtration rate eGFR females	NCIT_C110935;HP_0012213	Pattaro C	22479191	European	2012	NA	NA	1.7e-08	NA	74354	-	-	-	-	GRASP
	rs174547	C	T	Fasting blood glucose	EFO_0004465	MAGIC	20081858	European	2010	NA	NA	1.719e-08	NA	46186	-	-	-	-	GRASP
	rs174547	C	T	Fasting glucose	EFO_0004465	MAGIC	20081858	European	2010	-0.021	0.0038	1.719e-08	-	46186	0	46186	21	mmol/l	MAGIC_FG_EUR_2010
	rs56738967	C	G	Plateletcrit	EFO_0004586	Astle W	27863252	European	2016	0.02206	0.003934	2.064e-08	+	173480	0	173480	2	IVNT	Astle-W_Blood-Cell-Traits_EUR_2016
	rs174547	C	T	Height	EFO_0004339	GIANT	28146470	European	2017	-0.016	0.0028	2.1e-08	-	381625	0	381625	106	IVNT	GIANT_Height_EUR_2017
	rs174547	C	T	Average weekly champagne plus white wine intake	EFO_0004329	Neale B	UKBB	European	2017	0.01429	0.002567	2.622e-08	+	240864	0	240864	1	-	Neale-B_UKBB_EUR_2017
	rs9895661	C	T	Serum creatinine	EFO_0004518	CKDGen	20383146	European	2010	NA	NA	4e-08	NA	67093	-	-	-	-	GRASP
	rs9895661	C	T	Serum creatinine estimated glomerular filtration rate eGFR	NCIT_C110935;HP_0012213	Pattaro C	22479191	European	2012	NA	NA	4.85e-08	NA	74354	-	-	-	-	GRASP
	rs9895661	C	T	Systolic blood pressure	EFO_0006335	BPExome	27618447	Mixed	2016	NA	NA	6.088e-08	NA	192763	0	192763	51	INVT	BPExome_SBP_Mixed_2016
	rs174547	C	T	Hair or balding pattern: pattern 4	EFO_0007822	Neale B	UKBB	European	2017	-0.007829	0.001462	8.576e-08	-	154988	28389	126599	1	risk diff	Neale-B_UKBB_EUR_2017
	rs174547	C	T	Treatment with levothyroxine sodium	EFO_0007056	Neale B	UKBB	European	2017	-0.002666	0.0005027	1.133e-07	-	337159	13717	323442	1	risk diff	Neale-B_UKBB_EUR_2017
	rs174547	C	T	Compressive strength index and appendicular lean mass	-	Han Y	22960237	Mixed	2012	NA	NA	1.6e-07	NA	1627	-	-	-	-	GRASP
	rs56738967	C	G	Platelet count	EFO_0004586	Astle W	27863252	European	2016	0.02044	0.003921	1.851e-07	+	173480	0	173480	2	IVNT	Astle-W_Blood-Cell-Traits_EUR_2016
	rs174547	C	T	Comprehensive strength and appendicular lean mass	EFO_0004979;EFO_0004515	Han Y	22960237	Mixed	2012	NA	NA	2e-07	NA	-	-	-	-	-	NHGRI-EBI_GWAS_Catalog
	rs174547	C	T	HbA1c	EFO_0004541;EFO_0001360	MAGIC	28898252	European	2017	-0.0085	0.0017	2.889e-07	-	123665	0	123665	50	%	MAGIC_HbA1c_EUR_2017
	rs13028225	C	T	Myeloid white cell count	EFO_0004586	Astle W	27863252	European	2016	-0.02651	0.005193	3.302e-07	-	173480	0	173480	2	IVNT	Astle-W_Blood-Cell-Traits_EUR_2016
	rs13028225	C	T	Sitting height	EFO_0004339	Neale B	UKBB	European	2017	-0.01378	0.002713	3.812e-07	-	336172	0	336172	1	IVNT	Neale-B_UKBB_EUR_2017
	rs174547	C	T	Arachidonic acid 20:4n6	EFO_0005110	Guan W	24823311	European	2014	-1.691	0.0253	3.30E-971	-	8631	0	8631	5	%	CHARGE_Arachidonic-acid_EUR_2014
Secondary	rs1165189	C	A	Self-reported malabsorption or coeliac disease	EFO_0001060	Neale B	UKBB	European	2017	0.002173	0.0001827	1.273e-32	+	337159	1452	335707	1	risk diff	Neale-B_UKBB_EUR_2017
	rs1165189	C	A	Serum urate	EFO_0004531	GUGC	23263486	European	2012	0.075	0.0063	2.106e-29	+	110044	0	110044	48	mg/dl	GUGC_Urate_EUR_2012
	rs1165189	C	A	Serum urate	NCIT_C64814	GUGC	23263486	European	2012	NA	NA	2.11e-29	NA	69374	-	-	-	-	GRASP
	rs1165189	C	A	Primary sclerosing cholangitis	EFO_0004268	Ji S	27992413	European	2017	0.2799	0.032	7.836e-19	+	14890	2871	12019	3	log OR	Ji-S_PSC_EUR_2017
	rs2941484	C	T	Serum urate	EFO_0004531	GUGC	23263486	European	2012	-0.049	0.0055	3.907e-17	-	109903	0	109903	48	mg/dl	GUGC_Urate_EUR_2012
	rs2941484	C	T	Serum urate	NCIT_C64814	GUGC	23263486	European	2012	NA	NA	3.91e-17	NA	69374	-	-	-	-	GRASP
	rs2941484	C	T	Urate levels	EFO_0004531	GUGC	23263486	European	2012	-0.044	0.00523	4e-17	-	-	-	-	-	mg/dl increase	NHGRI-EBI_GWAS_Catalog
	rs1165189	C	A	Serum urate	NCIT_C64814	Yang Q	20884846	European	2010	NA	NA	2.6e-14	NA	28283	-	-	-	-	GRASP
	rs4715312	C	T	Plateletcrit	EFO_0004586	Astle W	27863252	European	2016	0.02681	0.003709	4.909e-13	+	173480	0	173480	2	IVNT	Astle-W_Blood-Cell-Traits_EUR_2016
	rs1165189	C	A	Self-reported gout	EFO_0004274	Neale B	UKBB	European	2017	0.0023	0.0003287	2.632e-12	+	337159	4807	332352	1	risk diff	Neale-B_UKBB_EUR_2017
	rs4715312	C	T	Platelet count	EFO_0004586	Astle W	27863252	European	2016	0.02578	0.003698	3.15e-12	+	173480	0	173480	2	IVNT	Astle-W_Blood-Cell-Traits_EUR_2016
	rs1165189	C	A	Lymphocyte count	EFO_0004586	Astle W	27863252	European	2016	-0.02551	0.004124	6.2e-10	-	173480	0	173480	2	IVNT	Astle-W_Blood-Cell-Traits_EUR_2016
	rs1165189	C	A	Uric acid	NCIT_C62652;CHEBI_27226	Kolz M	19503597	European	2009	NA	NA	8.2e-10	NA	28141	-	-	-	-	GRASP
	rs1165189	C	A	Disorders of mineral metabolism	EFO_0009556	Neale B	UKBB	European	2017	-0.0005689	9.483e-05	1.984e-09	-	337199	390	336809	1	risk diff	Neale-B_UKBB_EUR_2017
	rs1165189	C	A	Forced expiratory volume in 1-second	EFO_0004314	Neale B	UKBB	European	2017	-0.01421	0.002382	2.416e-09	-	307638	0	307638	1	IVNT	Neale-B_UKBB_EUR_2017
	rs868822	G	T	log eGFR creatinine	EFO_0005208	CKDGen	26831199	European	2016	-0.0059	0.001	2.6e-09	-	133722	0	133722	48	ml/min/1.73m2	CKDGen_eGFRcrea_EUR_2016
	rs1165189	C	A	Forced expiratory volume in 1-second, best measure	EFO_0004314	Neale B	UKBB	European	2017	-0.01541	0.002618	3.953e-09	-	255492	0	255492	1	IVNT	Neale-B_UKBB_EUR_2017
	rs1165189	C	A	Serum urate	NCIT_C64814	Tin A	21768215	African	2011	NA	NA	5.1e-09	NA	8651	-	-	-	-	GRASP
	rs1165189	C	A	Intestinal malabsorption	EFO_0009554	Neale B	UKBB	European	2017	0.0006952	0.0001199	6.732e-09	+	337199	624	336575	1	risk diff	Neale-B_UKBB_EUR_2017
	rs1165189	C	A	Mouth or teeth dental problems: dentures	-	Neale B	UKBB	European	2017	0.005954	0.001045	1.226e-08	+	336138	56894	279244	1	risk diff	Neale-B_UKBB_EUR_2017
	rs1165189	C	A	Schizophrenia	EFO_0000692	PGC	25056061	Mixed	2014	-0.0698	0.0124	2.019e-08	-	82315	35476	46839	49	log OR	PGC_Schizophrenia_Mixed_2014
	rs1165189	C	A	Forced vital capacity	EFO_0004312	Neale B	UKBB	European	2017	-0.01263	0.002258	2.234e-08	-	307638	0	307638	1	IVNT	Neale-B_UKBB_EUR_2017
	rs1165189	C	A	Treatment with allopurinol	EFO_0007056	Neale B	UKBB	European	2017	0.001625	0.0002938	3.181e-08	+	337159	3819	333340	1	risk diff	Neale-B_UKBB_EUR_2017

## Sheet: TS20_Vitamin_D
Table S20. Phenome-wide association analysis of genetic instruments for vitamin D.
^a Only diseases and traits with <5E-08 and r^2 > 0.8 are reported
Abbreviations: A1, the effect allele (aligned to the + strand) for the input SNP; A2, the non-effect allele (aligned to the + strand) for the input SNP; Beta, association between the trait and the SNP expressed per additional copy of the effect allele (odds ratios are given on the log-scale); Dataset, the dataset ID; Efo, the EFO ontology term for the phenotype or disease; PMID, PubMed ID; StdErr…
Analysis	rsID	A1	A2	Trait^a	Efo	Study	PMID	Ancestry	Year	Beta	StdErr	P value	Direction	N	N_cases	N_controls	N_studies	Unit	Dataset
Main	rs1800775	A	C	High density lipoprotein	EFO_0004612	GLGC	24097068	European	2013	0.2022	0.0036	3.33e-644	+	182047	0	182047	60	IVNT	GLGC_HDL_EUR_2013
	rs1800775	A	C	High density lipoprotein	EFO_0004612	GLGC	20686565	Mixed	2010	0.196	0.0054	2.06e-306	+	99900	0	99900	46	Z-score	GLGC_HDL_Mixed_2010
	rs1800775	A	C	HDL cholesterol	NCIT_C61041;NCIT_C105587	GLGC	20686565	Mixed	2010	NA	NA	2.06e-306	NA	100184	-	-	-	-	GRASP
	rs1047891	A	C	Metabolite levels small molecules and protein measures	EFO_0005664;EFO_0004747;EFO_0005134	Kettunen J	27005778	European	2016	0.49	0.01322	1e-300	+	-	-	-	-	unit increase	NHGRI-EBI_GWAS_Catalog
	rs964184	C	G	Triglycerides	-	GLGC	20686565	Mixed	2010	NA	NA	7.6e-252	NA	100184	-	-	-	-	GRASP
	rs964184	C	G	Triglycerides	EFO_0004530	GLGC	20686565	Mixed	2010	-0.2352	0.0071	6.71e-240	-	96598	0	96598	46	Z-score	GLGC_TG_Mixed_2010
	rs964184	C	G	Triglycerides	EFO_0004530	GLGC	20686565	Mixed	2010	-16.95	0.5125	7e-240	-	-	-	-	-	mg/dL increase	NHGRI-EBI_GWAS_Catalog
	rs964184	C	G	Triglycerides	-	GLGC	20686565	Mixed	2010	NA	NA	7e-240	NA	-	-	-	-	-	dbGaP
	rs964184	C	G	Triglycerides	EFO_0004530	GLGC	24097068	European	2013	-0.2341	0.0069	6.55e-224	-	90991	0	90991	60	IVNT	GLGC_TG_EUR_2013
	rs964184	C	G	Triglycerides	EFO_0004530	GLGC	24097068	European	2013	0.234	0.007326	7e-224	+	-	-	-	-	mg/dL decrease	NHGRI-EBI_GWAS_Catalog
	rs1800775	A	C	HDL cholesterol	NCIT_C61041;NCIT_C105587	Asselbergs	23063622	European	2012	NA	NA	5.2e-196	NA	66240	-	-	-	-	GRASP
	rs7528419	A	G	Low density lipoprotein	EFO_0004611	GLGC	24097068	European	2013	0.1547	0.0054	1.55e-165	+	114743	0	114743	60	IVNT	GLGC_LDL_EUR_2013
	rs964184	C	G	Triglycerides	EFO_0004530	Surakka I	25961943	European	2015	-0.244	0.009128	2e-157	-	-	-	-	-	SD increase	NHGRI-EBI_GWAS_Catalog
	rs1229984	T	C	Alcohol intake frequency	EFO_0004329	Neale B	UKBB	European	2017	0.2818	0.01199	3.565e-122	+	336965	0	336965	1	-	Neale-B_UKBB_EUR_2017
	rs964184	C	G	Age related disease endophenotypes	EFO_0004574;EFO_0006336;EFO_0004530;EFO_0006335;EFO_0004348;EFO_0007928;EFO_0004468;EFO_0004340;EFO_0004612	He L	27790247	European	2016	NA	NA	3e-116	NA	-	-	-	-	-	NHGRI-EBI_GWAS_Catalog
	rs7528419	A	G	Total cholesterol	EFO_0004574	GLGC	24097068	European	2013	0.1189	0.0051	5.6e-110	+	128033	0	128033	60	IVNT	GLGC_TC_EUR_2013
	rs964184	C	G	Age related diseases mortality and associated endophenotypes	EFO_0004574;EFO_0004348;EFO_0000712;EFO_0007928;EFO_0001645;EFO_0004340;EFO_0000275;EFO_0004612;EFO_0000311;EFO_0006336;EFO_0004530;EFO_0006335;EFO_0003144;EFO_0000400;EFO_0004468;EFO_0004352	He L	27790247	European	2016	NA	NA	2e-108	NA	-	-	-	-	-	NHGRI-EBI_GWAS_Catalog
	rs73015021	A	G	Self-reported high cholesterol	EFO_0008111	Neale B	UKBB	European	2017	0.02599	0.001228	2.094e-99	+	337159	41296	295863	1	risk diff	Neale-B_UKBB_EUR_2017
	rs964184	C	G	Triglycerides	EFO_0004530	Spracklen CN	28334899	East Asian	2017	-0.2163	0.0103	1.81e-96	-	27594	0	27594	13	IVNT	Spracklen-CN_Triglycerides_EAS_2017
	rs1800775	A	C	Lipid metabolism phenotypes	EFO_0004529	Chasman DI	19936222	European	2009	NA	NA	3e-93	NA	-	-	-	-	-	NHGRI-EBI_GWAS_Catalog
	rs1800775	A	C	HDL cholesterol lipoprotein fraction concentration	EFO_0004612	Chasman DI	19936222	European	2009	NA	NA	3.28e-93	NA	17296	-	-	-	-	GRASP
	rs1800775	A	C	HDL cholesterol	NCIT_C61041;NCIT_C105587	Ridker PM	20031564	European	2009	NA	NA	3.7e-93	NA	18425	-	-	-	-	GRASP
	rs1800775	A	C	HDL cholesterol	EFO_0004612	Ridker PM	20031564	European	2009	3.09	0.151	4e-93	+	-	-	-	-	mg/dL increase	NHGRI-EBI_GWAS_Catalog
	rs1800775	A	C	Cholesterol hdl	-	Ridker PM	20031564	European	2009	NA	NA	4e-93	NA	-	-	-	-	-	dbGaP
	rs1800775	A	C	HDL cholesterol large lipoprotein fraction concentration	EFO_0004612	Chasman DI	19936222	European	2009	NA	NA	4.96e-87	NA	17296	-	-	-	-	GRASP
	rs1800775	A	C	Lipid metabolism phenotypes	EFO_0004529	Chasman DI	19936222	European	2009	NA	NA	5e-87	NA	-	-	-	-	-	NHGRI-EBI_GWAS_Catalog
	rs964184	C	G	Triglycerides	EFO_0004530	Below JE	26780889	Hispanic	2016	-0.275	0.01423	3e-83	-	-	-	-	-	unit increase	NHGRI-EBI_GWAS_Catalog
	rs1800775	A	C	Lipid metabolism phenotypes	EFO_0004529	Chasman DI	19936222	European	2009	NA	NA	1e-81	NA	-	-	-	-	-	NHGRI-EBI_GWAS_Catalog
	rs1800588	C	T	HDL cholesterol large lipoprotein fraction concentration	EFO_0004612	Chasman DI	19936222	European	2009	NA	NA	1.2e-81	NA	17296	-	-	-	-	GRASP
	rs1800775	A	C	HDL cholesterol lipoprotein fraction concentration by NMR	EFO_0004612	Chasman DI	19936222	European	2009	NA	NA	1.37e-81	NA	17296	-	-	-	-	GRASP
	rs7528419	A	G	Self-reported high cholesterol	EFO_0008111	Neale B	UKBB	European	2017	0.01808	0.0009566	1.268e-79	+	337159	41296	295863	1	risk diff	Neale-B_UKBB_EUR_2017
	rs1800588	C	T	High density lipoprotein	EFO_0004612	GLGC	20686565	Mixed	2010	-0.1126	0.0062	1.779e-79	-	99900	0	99900	46	Z-score	GLGC_HDL_Mixed_2010
	rs1800588	C	T	HDL cholesterol	NCIT_C61041;NCIT_C105587	GLGC	20686565	Mixed	2010	NA	NA	1.779e-79	NA	100184	-	-	-	-	GRASP
	rs1800775	A	C	HDL cholesterol mean size lipoprotein fraction concentration	EFO_0004612	Chasman DI	19936222	European	2009	NA	NA	7.95e-78	NA	17296	-	-	-	-	GRASP
	rs1800775	A	C	Lipid metabolism phenotypes	EFO_0004529	Chasman DI	19936222	European	2009	NA	NA	8e-78	NA	-	-	-	-	-	NHGRI-EBI_GWAS_Catalog
	rs1800588	C	T	High density lipoprotein	EFO_0004612	GLGC	24097068	European	2013	-0.1145	0.006	1.659e-76	-	92820	0	92820	60	IVNT	GLGC_HDL_EUR_2013
	rs964184	C	G	Self-reported high cholesterol	EFO_0008111	Neale B	UKBB	European	2017	-0.02156	0.001174	2.604e-75	-	337159	41296	295863	1	risk diff	Neale-B_UKBB_EUR_2017
	rs1800775	A	C	HDL cholesterol	NCIT_C61041;NCIT_C105587	Kathiresan S	18193044	Mixed	2008	NA	NA	1e-73	NA	2758	-	-	-	-	GRASP
	rs1800775	A	C	HDL cholesterol	NCIT_C61041;NCIT_C105587	Lettre G	21347282	African	2011	NA	NA	1e-73	NA	8090	-	-	-	-	GRASP
	rs1800775	A	C	HDL cholesterol	NCIT_C61041;NCIT_C105587	Turner	21589926	Mixed	2011	NA	NA	1e-73	NA	3740	-	-	-	-	GRASP
	rs1800775	A	C	HDL cholesterol	EFO_0004612	Kathiresan S	18193044	Mixed	2008	-0.18	0.00991	1e-73	-	-	-	-	-	% SD lower	NHGRI-EBI_GWAS_Catalog
	rs1800775	A	C	Cholesterol hdl	-	Kathiresan S	18193044	Mixed	2008	NA	NA	1e-73	NA	-	-	-	-	-	dbGaP
	rs6127099	A	T	Serum parathyroid hormone levels	EFO_0004752	Robinson-Cohen C	27927781	European	2016	-0.07	0.003889	2e-72	-	-	-	-	-	unit increase	NHGRI-EBI_GWAS_Catalog
	rs964184	C	G	Triglycerides	EFO_0004530	Kathiresan S	19060906	European	2008	NA	NA	1.02e-69	NA	19840	-	-	-	-	GRASP
	rs532436	A	G	Hemoglobin concentration	EFO_0004586	Astle W	27863252	European	2016	-0.08067	0.004574	1.29e-69	-	173480	0	173480	2	IVNT	Astle-W_Blood-Cell-Traits_EUR_2016
	rs1800588	C	T	HDL cholesterol mean size lipoprotein fraction concentration	EFO_0004612	Chasman DI	19936222	European	2009	NA	NA	8e-69	NA	17296	-	-	-	-	GRASP
	rs7528419	A	G	LDL cholesterol	EFO_0004195	Asselbergs	23063622	European	2012	NA	NA	1.48e-68	NA	66240	-	-	-	-	GRASP
	rs12317268	A	G	Blood metabolite levels	EFO_0005664	Shin SY	24816252	European	2014	0.138	0.007954	2e-67	+	-	-	-	-	unit decrease	NHGRI-EBI_GWAS_Catalog
	rs7528419	A	G	Total cholesterol	NCIT_C61032;NCIT_C105586	Asselbergs	23063622	European	2012	NA	NA	8.7e-67	NA	66240	-	-	-	-	GRASP
	rs1800775	A	C	HDL cholesterol	NCIT_C61041;NCIT_C105587	Kathiresan S	19060906	European	2008	NA	NA	1.59e-66	NA	19840	-	-	-	-	GRASP
	rs964184	C	G	Metabolite levels lipoprotein measures	EFO_0004732;EFO_0005664	Kettunen J	27005778	European	2016	0.24	0.01401	8e-66	+	-	-	-	-	unit decrease	NHGRI-EBI_GWAS_Catalog
	rs532436	A	G	Alkaline phosphatase	EFO_0004533	Prins B	28887542	European	2017	-0.04	NA	3.385e-64	-	9961	0	9961	1	lu/l	Prins-B_ALKP_EUR_2017
	rs964184	C	G	Triglycerides	EFO_0004530	Kathiresan S	19060906	European	2008	-0.3	0.01804	4e-62	-	-	-	-	-	SD increase	NHGRI-EBI_GWAS_Catalog
	rs964184	C	G	Triglycerides	-	Kathiresan S	19060906	European	2008	NA	NA	4e-62	NA	-	-	-	-	-	dbGaP
	rs532436	A	G	Hematocrit	EFO_0004586	Astle W	27863252	European	2016	-0.07544	0.004554	1.25e-61	-	173480	0	173480	2	IVNT	Astle-W_Blood-Cell-Traits_EUR_2016
	rs532436	A	G	Red blood cell count	EFO_0004586	Astle W	27863252	European	2016	-0.07513	0.004587	2.702e-60	-	173480	0	173480	2	IVNT	Astle-W_Blood-Cell-Traits_EUR_2016
	rs12317268	A	G	Blood metabolite levels	EFO_0005664	Shin SY	24816252	European	2014	0.101	0.006175	4e-60	+	-	-	-	-	unit decrease	NHGRI-EBI_GWAS_Catalog
	rs964184	C	G	Total cholesterol	NCIT_C61032;NCIT_C105586	GLGC	20686565	Mixed	2010	NA	NA	1.3e-59	NA	100184	-	-	-	-	GRASP
	rs1800775	A	C	APOA1 assay lipoprotein fraction concentration	NCIT_C116418;NCIT_C60819	Chasman DI	19936222	European	2009	NA	NA	1.35e-59	NA	17296	-	-	-	-	GRASP
	rs1800775	A	C	HDL cholesterol large lipoprotein fraction concentration in fasting sample	EFO_0004612	Chasman DI	19936222	European	2009	NA	NA	1.86e-59	NA	17296	-	-	-	-	GRASP
	rs1800775	A	C	Lipid metabolism phenotypes	EFO_0004529	Chasman DI	19936222	European	2009	NA	NA	2e-59	NA	-	-	-	-	-	NHGRI-EBI_GWAS_Catalog
	rs7528419	A	G	Low density lipoprotein	EFO_0004611	GLGC	20686565	Mixed	2010	0.1793	0.0113	2.088e-59	+	95454	0	95454	46	Z-score	GLGC_LDL_Mixed_2010
	rs7528419	A	G	LDL cholesterol	EFO_0004195	GLGC	20686565	Mixed	2010	NA	NA	2.088e-59	NA	100184	-	-	-	-	GRASP
	rs532436	A	G	Blood clot in the leg	-	Neale B	UKBB	European	2017	0.007174	0.0004441	1.147e-58	+	336782	6905	329877	1	risk diff	Neale-B_UKBB_EUR_2017
	rs532436	A	G	Self-reported deep venous thrombosis	EFO_0003907	Neale B	UKBB	European	2017	0.007068	0.0004392	3.069e-58	+	337159	6767	330392	1	risk diff	Neale-B_UKBB_EUR_2017
	rs964184	C	G	Cholesterol total	EFO_0004574	GLGC	20686565	Mixed	2010	-4.68	0.2943	6e-57	-	-	-	-	-	mg/dL increase	NHGRI-EBI_GWAS_Catalog
	rs964184	C	G	Cholesterol	EFO_1001380	GLGC	20686565	Mixed	2010	NA	NA	6e-57	NA	-	-	-	-	-	dbGaP
	rs964184	C	G	Total cholesterol	EFO_0004574	GLGC	20686565	Mixed	2010	-0.1195	0.0075	6.205e-57	-	100184	0	100184	46	Z-score	GLGC_TC_Mixed_2010
	rs1800588	C	T	HDL cholesterol	NCIT_C61041;NCIT_C105587	Asselbergs	23063622	European	2012	NA	NA	5.52e-56	NA	66240	-	-	-	-	GRASP
	rs1800588	C	T	LDL cholesterol large lipoprotein fraction concentration	EFO_0004195	Chasman DI	19936222	European	2009	NA	NA	9.37e-56	NA	17296	-	-	-	-	GRASP
	rs964184	C	G	Total cholesterol levels	EFO_0004574	Spracklen CN	28334899	East Asian	2017	0.121	0.007716	2e-55	+	-	-	-	-	unit decrease	NHGRI-EBI_GWAS_Catalog
	rs964184	C	G	Total cholesterol	EFO_0004574	GLGC	24097068	European	2013	-0.1214	0.0076	2.838e-55	-	94573	0	94573	60	IVNT	GLGC_TC_EUR_2013
	rs964184	C	G	Cholesterol total	EFO_0004574	GLGC	24097068	European	2013	0.121	0.007728	3e-55	+	-	-	-	-	unit decrease	NHGRI-EBI_GWAS_Catalog
	rs7528419	A	G	Medication for cholesterol, blood pressure or diabetes: cholesterol lowering medication	EFO_0007056	Neale B	UKBB	European	2017	0.02847	0.00182	4.269e-55	+	154702	35840	118862	1	risk diff	Neale-B_UKBB_EUR_2017
	rs1800588	C	T	HDL cholesterol large lipoprotein fraction concentration in fasting sample	EFO_0004612	Chasman DI	19936222	European	2009	NA	NA	4e-54	NA	17296	-	-	-	-	GRASP
	rs1800775	A	C	Lipid metabolism phenotypes	EFO_0004529	Chasman DI	19936222	European	2009	NA	NA	1e-53	NA	-	-	-	-	-	NHGRI-EBI_GWAS_Catalog
	rs1800775	A	C	HDL cholesterol mean size lipoprotein fraction concentration in fasting sample	EFO_0004612	Chasman DI	19936222	European	2009	NA	NA	1.1e-53	NA	17296	-	-	-	-	GRASP
	rs964184	C	G	Triglycerides	-	Waterworth DM	20864672	Mixed	2010	NA	NA	9e-53	NA	17243	-	-	-	-	GRASP
	rs7528419	A	G	LDL cholesterol	EFO_0004195	Musunuru	22629316	Mixed	2012	NA	NA	1.69e-51	NA	44957	-	-	-	-	GRASP
	rs1800775	A	C	LDL cholesterol mean size lipoprotein fraction concentration	EFO_0004195	Chasman DI	19936222	European	2009	NA	NA	4.3e-51	NA	17296	-	-	-	-	GRASP
	rs73015021	A	G	Medication for cholesterol, blood pressure or diabetes: cholesterol lowering medication	EFO_0007056	Neale B	UKBB	European	2017	0.03502	0.002339	1.258e-50	+	154702	35840	118862	1	risk diff	Neale-B_UKBB_EUR_2017
	rs964184	C	G	HDL cholesterol	NCIT_C61041;NCIT_C105587	GLGC	20686565	Mixed	2010	NA	NA	5.3e-50	NA	100184	-	-	-	-	GRASP
	rs58542926	C	T	Triglycerides	EFO_0004530	GLGC	24097068	European	2013	0.1325	0.0087	1.376e-49	+	86699	0	86699	60	IVNT	GLGC_TG_EUR_2013
	rs7528419	A	G	Coronary artery disease	EFO_0000378;EFO_0001645	van der Harst P	29212778	Mixed	2018	0.0983	0.0066	1.573e-49	+	547261	122733	424528	2	log OR	van-der-Harst-P_CAD_Mixed_2018
	rs964184	C	G	Triglycerides	-	Kamatani Y	20139978	East Asian	2010	NA	NA	1.67e-49	NA	14700	-	-	-	-	GRASP
	rs964184	C	G	HDL cholesterol	EFO_0004612	GLGC	24097068	European	2013	0.106	0.007286	6e-48	+	-	-	-	-	unit increase	NHGRI-EBI_GWAS_Catalog
	rs964184	C	G	High density lipoprotein	EFO_0004612	GLGC	24097068	European	2013	0.1065	0.0071	6.086e-48	+	94289	0	94289	60	IVNT	GLGC_HDL_EUR_2013
	rs1800775	A	C	HDL cholesterol	NCIT_C61041;NCIT_C105587	Middelberg RP	21943158	European	2011	NA	NA	1.6e-47	NA	11683	-	-	-	-	GRASP
	rs7528419	A	G	Total cholesterol	EFO_0004574	GLGC	20686565	Mixed	2010	0.1529	0.0108	3.745e-47	+	100184	0	100184	46	Z-score	GLGC_TC_Mixed_2010
	rs7528419	A	G	Total cholesterol	NCIT_C61032;NCIT_C105586	GLGC	20686565	Mixed	2010	NA	NA	3.745e-47	NA	100184	-	-	-	-	GRASP
	rs964184	C	G	Platelet distribution width	EFO_0007984	Astle W	27863252	European	2016	0.07617	0.005283	4e-47	+	-	-	-	-	unit decrease	NHGRI-EBI_GWAS_Catalog
	rs964184	C	G	Platelet distribution width	EFO_0004586	Astle W	27863252	European	2016	-0.07617	0.005284	4.112e-47	-	173480	0	173480	2	IVNT	Astle-W_Blood-Cell-Traits_EUR_2016
	rs964184	C	G	HDL cholesterol	EFO_0004612	GLGC	20686565	Mixed	2010	-1.5	0.1041	5e-47	-	-	-	-	-	mg/dL decrease	NHGRI-EBI_GWAS_Catalog
	rs964184	C	G	Cholesterol hdl	-	GLGC	20686565	Mixed	2010	NA	NA	5e-47	NA	-	-	-	-	-	dbGaP
	rs964184	C	G	High density lipoprotein	EFO_0004612	GLGC	20686565	Mixed	2010	0.1039	0.0072	5.208e-47	+	99900	0	99900	46	Z-score	GLGC_HDL_Mixed_2010
	rs1800588	C	T	HDL cholesterol mean size lipoprotein fraction concentration in fasting sample	EFO_0004612	Chasman DI	19936222	European	2009	NA	NA	1.5e-46	NA	17296	-	-	-	-	GRASP
	rs12317268	A	G	Blood metabolite levels	EFO_0005664	Shin SY	24816252	European	2014	0.054	0.003818	2e-45	+	-	-	-	-	unit decrease	NHGRI-EBI_GWAS_Catalog
	rs58542926	C	T	Total cholesterol	EFO_0004574	GLGC	24097068	European	2013	0.1364	0.0091	3.987e-45	+	92605	0	92605	60	IVNT	GLGC_TC_EUR_2013
	rs12123821	C	T	Self-reported eczema or dermatitis	EFO_0000274	Neale B	UKBB	European	2017	-0.01263	0.0009029	1.779e-44	-	337159	8718	328441	1	risk diff	Neale-B_UKBB_EUR_2017
	rs1800588	C	T	High density lipoprotein	EFO_0004612	Spracklen CN	28334899	East Asian	2017	-0.137	0.0099	1.35e-43	-	21745	0	21745	13	IVNT	Spracklen-CN_HDL_EAS_2017
	rs964184	C	G	Triglycerides	-	Kim YJ	21909109	East Asian	2011	NA	NA	4.92e-43	NA	12545	-	-	-	-	GRASP
	rs964184	C	G	Treatment with fenofibrate	EFO_0007056	Neale B	UKBB	European	2017	-0.001801	0.0001309	4.977e-43	-	337159	448	336711	1	risk diff	Neale-B_UKBB_EUR_2017
	rs73015021	A	G	Treatment with cholesterol lowering medication	EFO_0007056	Neale B	UKBB	European	2017	0.02338	0.001707	1.108e-42	+	180203	22705	157498	1	risk diff	Neale-B_UKBB_EUR_2017
	rs1800775	A	C	High density lipoprotein	EFO_0004612	Prins B	28887542	European	2017	0.2	0.01	1.746e-42	+	9961	0	9961	1	IVNT	Prins-B_HDL_EUR_2017
	rs1800775	A	C	LDL cholesterol small lipoprotein fraction concentration	EFO_0004195	Chasman DI	19936222	European	2009	NA	NA	4.5e-42	NA	17296	-	-	-	-	GRASP
	rs1800588	C	T	HDL cholesterol lipoprotein fraction concentration by NMR	EFO_0004612	Chasman DI	19936222	European	2009	NA	NA	7.9e-42	NA	17296	-	-	-	-	GRASP
	rs964184	C	G	High density lipoprotein	EFO_0004612	Spracklen CN	28334899	East Asian	2017	0.1236	0.0093	1.01e-40	+	34309	0	34309	13	IVNT	Spracklen-CN_HDL_EAS_2017
	rs1229984	T	C	Esophageal squamous cell carcinoma Esophageal cancer	EFO_0005922	Tanaka	20833657	East Asian	2010	NA	NA	4.4e-40	NA	1288	-	-	-	-	GRASP
	rs77924615	A	G	Glomerular filtration rate creatinine	EFO_0005208;EFO_0004518	Gorski M	28452372	European	2017	0.0176	0.001329	5e-40	+	-	-	-	-	unit increase	NHGRI-EBI_GWAS_Catalog
	rs964184	C	G	Triglycerides	-	Middelberg RP	21943158	European	2011	NA	NA	7.2e-40	NA	11683	-	-	-	-	GRASP
	rs532436	A	G	Self-reported pulmonary embolism + or - dvt	EFO_0003827	Neale B	UKBB	European	2017	0.003754	0.0002843	8.812e-40	+	337159	2801	334358	1	risk diff	Neale-B_UKBB_EUR_2017
	rs964184	C	G	Cholesterol total	EFO_0004574	Surakka I	25961943	European	2015	-0.118	0.009018	4e-39	-	-	-	-	-	SD increase	NHGRI-EBI_GWAS_Catalog
	rs1800588	C	T	LDL cholesterol large lipoprotein fraction concentration in fasting sample	EFO_0004195	Chasman DI	19936222	European	2009	NA	NA	7.4e-39	NA	17296	-	-	-	-	GRASP
	rs1800775	A	C	High density lipoprotein	EFO_0004612	Spracklen CN	28334899	East Asian	2017	0.1079	0.0083	9.58e-39	+	30297	0	30297	13	IVNT	Spracklen-CN_HDL_EAS_2017
	rs1800775	A	C	LDL cholesterol mean size lipoprotein fraction concentration in fasting sample	EFO_0004195	Chasman DI	19936222	European	2009	NA	NA	1e-38	NA	17296	-	-	-	-	GRASP
	rs964184	C	G	Treatment with cholesterol lowering medication	EFO_0007056	Neale B	UKBB	European	2017	-0.02121	0.00163	1.066e-38	-	180203	22705	157498	1	risk diff	Neale-B_UKBB_EUR_2017
	rs964184	C	G	Medication for cholesterol, blood pressure or diabetes: cholesterol lowering medication	EFO_0007056	Neale B	UKBB	European	2017	-0.02906	0.00224	1.828e-38	-	154702	35840	118862	1	risk diff	Neale-B_UKBB_EUR_2017
	rs58542926	C	T	Low density lipoprotein	EFO_0004611	GLGC	24097068	European	2013	0.1284	0.0095	1.963e-38	+	83055	0	83055	60	IVNT	GLGC_LDL_EUR_2013
	rs532436	A	G	Blood clot in the lung	-	Neale B	UKBB	European	2017	0.003681	0.000284	2.084e-38	+	336782	2788	333994	1	risk diff	Neale-B_UKBB_EUR_2017
	rs73015021	A	G	Treatment with simvastatin	EFO_0007056	Neale B	UKBB	European	2017	0.01528	0.001188	7.557e-38	+	337159	38492	298667	1	risk diff	Neale-B_UKBB_EUR_2017
	rs1800588	C	T	LDL cholesterol mean size lipoprotein fraction concentration	EFO_0004195	Chasman DI	19936222	European	2009	NA	NA	1.49e-37	NA	17296	-	-	-	-	GRASP
	rs1800775	A	C	HDL cholesterol	NCIT_C61041;NCIT_C105587	Chasman	19802338	European	2008	NA	NA	2.7e-37	NA	6382	-	-	-	-	GRASP
	rs1800588	C	T	APOA1 assay lipoprotein fraction concentration	NCIT_C116418;NCIT_C60819	Chasman DI	19936222	European	2009	NA	NA	8.2e-37	NA	17296	-	-	-	-	GRASP
	rs532436	A	G	Phlebitis and thrombophlebitis	EFO_1001395	Neale B	UKBB	European	2017	0.002709	0.0002161	4.92e-36	+	337199	1613	335586	1	risk diff	Neale-B_UKBB_EUR_2017
	rs7528419	A	G	Treatment with simvastatin	EFO_0007056	Neale B	UKBB	European	2017	0.01147	0.0009257	3.185e-35	+	337159	38492	298667	1	risk diff	Neale-B_UKBB_EUR_2017
	rs964184	C	G	Hypertriglyceridemia	EFO_0004530	Weissglas Volkov D	23505323	Hispanic	2013	NA	NA	5e-35	NA	-	-	-	-	-	NHGRI-EBI_GWAS_Catalog
	rs964184	C	G	Hypertriglyceridemia	EFO_0004211	Weissglas Volkov D	23505323	Hispanic	2013	NA	NA	5.48e-35	NA	2240	-	-	-	-	GRASP
	rs1229984	T	C	Esophageal squamous cell carcinoma Esophageal cancer	EFO_0005922	Cui R	19698717	East Asian	2009	NA	NA	6.76e-35	NA	1126	-	-	-	-	GRASP
	rs7528419	A	G	Coronary artery disease	EFO_0000378;EFO_0001645	van der Harst P	29212778	Mixed	2018	0.102	0.008312	1.3e-34	+	296525	34541	261984	1	log OR	van-der-Harst-P_CAD-UKBB_Mixed_2018
	rs1800588	C	T	HDL cholesterol	EFO_0004612	Lu X	26582766	East Asian	2015	-1.462	0.1195	2e-34	-	-	-	-	-	unit increase	NHGRI-EBI_GWAS_Catalog
	rs1800775	A	C	HDL cholesterol	NCIT_C61041;NCIT_C105587	Ma	20370913	European	2010	NA	NA	8.61e-34	NA	6078	-	-	-	-	GRASP
	rs11127048	A	G	Monocyte percentage of white cells	EFO_0004586	Astle W	27863252	European	2016	0.04493	0.003723	1.601e-33	+	173480	0	173480	2	IVNT	Astle-W_Blood-Cell-Traits_EUR_2016
	rs964184	C	G	Triglycerides	-	Coram MA	23726366	Mixed	2013	NA	NA	3.66e-33	NA	11423	-	-	-	-	GRASP
	rs964184	C	G	Triglycerides	EFO_0004530	Coram MA	23726366	Mixed	2013	NA	NA	4e-33	NA	-	-	-	-	-	NHGRI-EBI_GWAS_Catalog
	rs964184	C	G	Triglycerides	EFO_0004530	Ko A	24886709	Hispanic	2014	NA	NA	6e-33	NA	-	-	-	-	-	NHGRI-EBI_GWAS_Catalog
	rs1800588	C	T	HDL cholesterol	NCIT_C61041;NCIT_C105587	Kathiresan S	18193044	Mixed	2008	NA	NA	2e-32	NA	2758	-	-	-	-	GRASP
	rs1800588	C	T	HDL cholesterol	NCIT_C61041;NCIT_C105587	Lettre G	21347282	African	2011	NA	NA	2e-32	NA	8090	-	-	-	-	GRASP
	rs1800588	C	T	HDL cholesterol	EFO_0004612	Kathiresan S	18193044	Mixed	2008	-0.14	0.01181	2e-32	-	-	-	-	-	% SD higher	NHGRI-EBI_GWAS_Catalog
	rs1800588	C	T	Cholesterol hdl	-	Kathiresan S	18193044	Mixed	2008	NA	NA	2e-32	NA	-	-	-	-	-	dbGaP
	rs1229984	T	C	Alcohol consumption drinks per week	EFO_0007878;EFO_0004329	Jorgenson E	28485404	Mixed	2017	0.19	0.01607	3e-32	+	-	-	-	-	drinks per week decrease	NHGRI-EBI_GWAS_Catalog
	rs1229984	T	C	Alcohol dependence	EFO_0003829	Gelernter J	24166409	Mixed	2014	NA	NA	1e-31	NA	-	-	-	-	-	NHGRI-EBI_GWAS_Catalog
	rs964184	C	G	Triglycerides in metabolic syndrome subjects without diabetes	-	Kristiansson K	22399527	European	2012	NA	NA	2.59e-31	NA	10564	-	-	-	-	GRASP
	rs964184	C	G	Metabolic syndrome	EFO_0000195	Kristiansson K	22399527	European	2012	NA	NA	3e-31	NA	-	-	-	-	-	NHGRI-EBI_GWAS_Catalog
	rs964184	C	G	Metabolic syndrome x	EFO_0000195	Kristiansson K	22399527	European	2012	NA	NA	3e-31	NA	-	-	-	-	-	dbGaP
	rs7528419	A	G	LDL cholesterol female	EFO_0004195	Musunuru	22629316	Mixed	2012	NA	NA	3.44e-31	NA	44957	-	-	-	-	GRASP
	rs2934744	C	A	Platelet distribution width	EFO_0004586	Astle W	27863252	European	2016	-0.0435	0.003747	3.66e-31	-	173480	0	173480	2	IVNT	Astle-W_Blood-Cell-Traits_EUR_2016
	rs73015021	A	G	Coronary artery disease	EFO_0000378;EFO_0001645	van der Harst P	29212778	Mixed	2018	0.1017	0.0088	6.876e-31	+	547261	122733	424528	2	log OR	van-der-Harst-P_CAD_Mixed_2018
	rs1800775	A	C	LDL cholesterol small lipoprotein fraction concentration in fasting sample	EFO_0004195	Chasman DI	19936222	European	2009	NA	NA	9.36e-31	NA	17296	-	-	-	-	GRASP
	rs7528419	A	G	Treatment with cholesterol lowering medication	EFO_0007056	Neale B	UKBB	European	2017	0.01533	0.001331	1.138e-30	+	180203	22705	157498	1	risk diff	Neale-B_UKBB_EUR_2017
	rs532436	A	G	Low density lipoprotein	EFO_0004611	GLGC	24097068	European	2013	0.0785	0.0065	4.02e-30	+	82907	0	82907	60	IVNT	GLGC_LDL_EUR_2013
	rs1800775	A	C	HDL cholesterol	NCIT_C61041;NCIT_C105587	Talmud	19913121	European	2009	NA	NA	2.63e-29	NA	5059	-	-	-	-	GRASP
	rs73015021	A	G	Treatment with atorvastatin	EFO_0007056	Neale B	UKBB	European	2017	0.007203	0.0006417	3.13e-29	+	337159	10167	326992	1	risk diff	Neale-B_UKBB_EUR_2017
	rs12123821	C	T	Self-reported asthma	EFO_0000270	Neale B	UKBB	European	2017	-0.02036	0.00182	4.646e-29	-	337159	39049	298110	1	risk diff	Neale-B_UKBB_EUR_2017
	rs532436	A	G	Venous thrombosis	NCIT_C99107	Germain	22675575	European	2012	NA	NA	5.57e-29	NA	4517	-	-	-	-	GRASP
	rs58542926	C	T	Cholesterol total	EFO_0004574	Surakka I	25961943	European	2015	0.122	0.01095	8e-29	+	-	-	-	-	SD increase	NHGRI-EBI_GWAS_Catalog
	rs12123821	C	T	Asthma	EFO_0000270	Neale B	UKBB	European	2017	-0.02024	0.001817	8.171e-29	-	336782	38791	297991	1	risk diff	Neale-B_UKBB_EUR_2017
	rs964184	C	G	HDL cholesterol	EFO_0004612	Surakka I	25961943	European	2015	0.102	0.009172	1e-28	+	-	-	-	-	SD increase	NHGRI-EBI_GWAS_Catalog
	rs1800775	A	C	Total cholesterol	EFO_0004574	GLGC	24097068	European	2013	0.0423	0.0037	2.104e-28	+	182193	0	182193	60	IVNT	GLGC_TC_EUR_2013
	rs7528419	A	G	Treatment with atorvastatin	EFO_0007056	Neale B	UKBB	European	2017	0.005472	0.0005	7.138e-28	+	337159	10167	326992	1	risk diff	Neale-B_UKBB_EUR_2017
	rs964184	C	G	LDL cholesterol	EFO_0004195	GLGC	20686565	Mixed	2010	NA	NA	1.4e-27	NA	100184	-	-	-	-	GRASP
	rs964184	C	G	Treatment with atorvastatin	EFO_0007056	Neale B	UKBB	European	2017	-0.006625	0.0006136	3.608e-27	-	337159	10167	326992	1	risk diff	Neale-B_UKBB_EUR_2017
	rs7528419	A	G	Coronary artery disease	EFO_0000378;EFO_0001645	Nelson CP	28714975	Mixed	2017	0.1086	0.01006	3.77e-27	+	148715	10801	137914	1	log OR	Nelson-CP_CAD_Mixed_2017
	rs7528419	A	G	Coronary artery disease	EFO_0003951;EFO_0003776;EFO_0003913;EFO_0001425;EFO_0000612;EFO_0000378	Nelson CP	28714975	Mixed	2017	0.1044	0.009675	4e-27	+	-	-	-	-	log OR	NHGRI-EBI_GWAS_Catalog
	rs1047891	A	C	Homocysteine levels	EFO_0004578	van Meurs JB	23824729	European	2013	0.0864	0.008026	5e-27	+	-	-	-	-	unit increase	NHGRI-EBI_GWAS_Catalog
	rs1800775	A	C	APOA1 apolipoprotein AI	NCIT_C116417;NCIT_C74733;NCIT_C116419	Chasman	19802338	European	2008	NA	NA	7e-27	NA	6382	-	-	-	-	GRASP
	rs7528419	A	G	Cholesterol total	EFO_0004574	Below JE	26780889	Hispanic	2016	0.172	0.01606	9e-27	+	-	-	-	-	unit increase	NHGRI-EBI_GWAS_Catalog
	rs964184	C	G	LDL cholesterol	EFO_0004611	GLGC	20686565	Mixed	2010	-2.85	0.2663	1e-26	-	-	-	-	-	mg/dL increase	NHGRI-EBI_GWAS_Catalog
	rs964184	C	G	Cholesterol ldl	EFO_0004195	GLGC	20686565	Mixed	2010	NA	NA	1e-26	NA	-	-	-	-	-	dbGaP
	rs1800775	A	C	Triglycerides	EFO_0004530	GLGC	24097068	European	2013	-0.0396	0.0035	1.332e-26	-	172715	0	172715	60	IVNT	GLGC_TG_EUR_2013
	rs964184	C	G	Low density lipoprotein	EFO_0004611	GLGC	20686565	Mixed	2010	-0.0807	0.0077	1.473e-26	-	95454	0	95454	46	Z-score	GLGC_LDL_Mixed_2010
	rs11127048	A	G	Granulocyte percentage of myeloid white cells	EFO_0004586	Astle W	27863252	European	2016	-0.0398	0.003736	1.683e-26	-	173480	0	173480	2	IVNT	Astle-W_Blood-Cell-Traits_EUR_2016
	rs964184	C	G	LDL cholesterol	EFO_0004611	GLGC	24097068	European	2013	0.086	0.008085	2e-26	+	-	-	-	-	unit decrease	NHGRI-EBI_GWAS_Catalog
	rs964184	C	G	Low density lipoprotein	EFO_0004611	GLGC	24097068	European	2013	-0.0855	0.0078	2.008e-26	-	89866	0	89866	60	IVNT	GLGC_LDL_EUR_2013
	rs1800588	C	T	HDL cholesterol lipoprotein fraction concentration by NMR in fasting sample	EFO_0004612	Chasman DI	19936222	European	2009	NA	NA	3.3e-26	NA	17296	-	-	-	-	GRASP
	rs1047891	A	C	Whole body water mass	-	Neale B	UKBB	European	2017	0.01747	0.001654	4.339e-26	+	331315	0	331315	1	IVNT	Neale-B_UKBB_EUR_2017
	rs532436	A	G	Total cholesterol	EFO_0004574	GLGC	24097068	European	2013	0.0693	0.0063	6.14e-26	+	92400	0	92400	60	IVNT	GLGC_TC_EUR_2013
	rs964184	C	G	Triglycerides	EFO_0004530	Prins B	28887542	European	2017	-0.23	0.02	6.554e-26	-	9961	0	9961	1	IVNT	Prins-B_TG_EUR_2017
	rs1047891	A	C	Whole body fat-free mass	-	Neale B	UKBB	European	2017	0.01725	0.001651	1.507e-25	+	331291	0	331291	1	IVNT	Neale-B_UKBB_EUR_2017
	rs58542926	C	T	Triglycerides	EFO_0004530	Surakka I	25961943	European	2015	0.116	0.01113	2e-25	+	-	-	-	-	SD increase	NHGRI-EBI_GWAS_Catalog
	rs11127048	A	G	Reticulocyte fraction of red cells	EFO_0004586	Astle W	27863252	European	2016	-0.03895	0.003753	3.077e-25	-	173480	0	173480	2	IVNT	Astle-W_Blood-Cell-Traits_EUR_2016
	rs1047891	A	C	Trunk fat-free mass	-	Neale B	UKBB	European	2017	0.01706	0.001645	3.297e-25	+	331030	0	331030	1	IVNT	Neale-B_UKBB_EUR_2017
	rs1800588	C	T	LDL cholesterol mean size lipoprotein fraction concentration in fasting sample	EFO_0004195	Chasman DI	19936222	European	2009	NA	NA	3.5e-25	NA	17296	-	-	-	-	GRASP
	rs532436	A	G	Pulmonary embolism	EFO_0003827	Neale B	UKBB	European	2017	0.001948	0.0001879	3.598e-25	+	337199	1218	335981	1	risk diff	Neale-B_UKBB_EUR_2017
	rs1800775	A	C	HDL cholesterol median HDL cholesterol	NCIT_C61041;NCIT_C105587	Turner	21589926	Mixed	2011	NA	NA	5.55e-25	NA	3740	-	-	-	-	GRASP
	rs7528419	A	G	LDL cholesterol male	EFO_0004195	Musunuru	22629316	Mixed	2012	NA	NA	6.28e-25	NA	44957	-	-	-	-	GRASP
	rs7528419	A	G	LDL cholesterol	EFO_0004195	Kathiresan S	19060906	European	2008	NA	NA	6.32e-25	NA	19840	-	-	-	-	GRASP
	rs1047891	A	C	Trunk predicted mass	-	Neale B	UKBB	European	2017	0.0169	0.001639	6.554e-25	+	330995	0	330995	1	IVNT	Neale-B_UKBB_EUR_2017
	rs1047891	A	C	Impedance of whole body	-	Neale B	UKBB	European	2017	-0.02033	0.001991	1.81e-24	-	331284	0	331284	1	IVNT	Neale-B_UKBB_EUR_2017
	rs1800588	C	T	APOA1 assay lipoprotein fraction concentration in fasting sample	NCIT_C87957	Chasman DI	19936222	European	2009	NA	NA	2.05e-24	NA	17296	-	-	-	-	GRASP
	rs12123821	C	T	No blood clot, bronchitis, emphysema, asthma, rhinitis, eczema or allergy diagnosed by doctor	-	Neale B	UKBB	European	2017	0.0269	0.002656	4.223e-24	+	336782	228530	108252	1	risk diff	Neale-B_UKBB_EUR_2017
	rs964184	C	G	Hypertriglyceridemia	EFO_0004211	Johansen CT	20657596	European	2010	-1.188	0.1175	5e-24	-	-	-	-	-	log OR	NHGRI-EBI_GWAS_Catalog
	rs964184	C	G	Hypertriglyceridemia	EFO_0004211	Johansen CT	20657596	European	2010	NA	NA	5e-24	NA	-	-	-	-	-	dbGaP
	rs964184	C	G	Hypertriglyceridemia	EFO_0004211	Johansen CT	20657596	European	2010	NA	NA	5.4e-24	NA	1660	-	-	-	-	GRASP
	rs1229984	T	C	Esophageal cancer	EFO_0002916	Cui R	19698717	East Asian	2009	-0.5822	0.05785	8e-24	-	-	-	-	-	log OR	NHGRI-EBI_GWAS_Catalog
	rs1229984	T	C	Esophageal neoplasms	EFO_0002916	Cui R	19698717	East Asian	2009	NA	NA	8e-24	NA	-	-	-	-	-	dbGaP
	rs1800775	A	C	Low density lipoprotein	EFO_0004611	GLGC	24097068	European	2013	-0.0409	0.0038	8.539e-24	-	168024	0	168024	60	IVNT	GLGC_LDL_EUR_2013
	rs964184	C	G	Medication for cholesterol, blood pressure or diabetes: none of the above	EFO_0007056	Neale B	UKBB	European	2017	0.0251	0.002505	1.246e-23	+	154702	103004	51698	1	risk diff	Neale-B_UKBB_EUR_2017
	rs7528419	A	G	Coronary artery disease	EFO_0000378;EFO_0001645	CARDIoGRAMplusC4D	26343387	Mixed	2015	0.1145	0.01148	1.97e-23	+	184305	60801	123504	48	log OR	CARDIoGRAMplusC4D_CHD_Mixed_2015
	rs1047891	A	C	Glomerular filtration rate creatinine	EFO_0005208;EFO_0004518	CKDGen	26831199	European	2016	0.0106	0.001063	2e-23	+	-	-	-	-	unit decrease	NHGRI-EBI_GWAS_Catalog
	rs1229984	T	C	Alcohol dependence	EFO_0003829	Gelernter J	24166409	Mixed	2014	NA	NA	2e-23	NA	-	-	-	-	-	NHGRI-EBI_GWAS_Catalog
	rs7528419	A	G	Coronary artery disease	EFO_0000378	CARDIoGRAMplusC4D	26343387	Mixed	2015	0.1133	0.01136	2e-23	+	-	-	-	-	log OR	NHGRI-EBI_GWAS_Catalog
	rs1047891	A	C	log eGFR creatinine	EFO_0005208	CKDGen	26831199	European	2016	-0.011	0.001	2.2e-23	-	130702	0	130702	48	ml/min/1.73m2	CKDGen_eGFRcrea_EUR_2016
	rs1800775	A	C	HDL cholesterol	NCIT_C61041;NCIT_C105587	Aulchenko YS	19060911	European	2008	NA	NA	2.25e-23	NA	22562	-	-	-	-	GRASP
	rs964184	C	G	Treatment with simvastatin	EFO_0007056	Neale B	UKBB	European	2017	-0.01131	0.001136	2.372e-23	-	337159	38492	298667	1	risk diff	Neale-B_UKBB_EUR_2017
	rs1800588	C	T	HDL cholesterol lipoprotein fraction concentration	EFO_0004612	Chasman DI	19936222	European	2009	NA	NA	3.6e-23	NA	17296	-	-	-	-	GRASP
	rs532436	A	G	Monocyte count	EFO_0004586	Astle W	27863252	European	2016	-0.04552	0.004601	4.351e-23	-	173480	0	173480	2	IVNT	Astle-W_Blood-Cell-Traits_EUR_2016
	rs1047891	A	C	Arm fat-free mass left	-	Neale B	UKBB	European	2017	0.01629	0.00166	9.871e-23	+	331159	0	331159	1	IVNT	Neale-B_UKBB_EUR_2017
	rs1047891	A	C	Leg predicted mass right	-	Neale B	UKBB	European	2017	0.01673	0.001707	1.146e-22	+	331285	0	331285	1	IVNT	Neale-B_UKBB_EUR_2017
	rs532436	A	G	Myeloid white cell count	EFO_0004586	Astle W	27863252	European	2016	-0.04541	0.00464	1.274e-22	-	173480	0	173480	2	IVNT	Astle-W_Blood-Cell-Traits_EUR_2016
	rs1047891	A	C	Arm fat-free mass right	-	Neale B	UKBB	European	2017	0.01591	0.001627	1.379e-22	+	331221	0	331221	1	IVNT	Neale-B_UKBB_EUR_2017
	rs1972994	T	A	Impedance of arm right	-	Neale B	UKBB	European	2017	0.01751	0.001794	1.617e-22	+	331279	0	331279	1	IVNT	Neale-B_UKBB_EUR_2017
	rs1047891	A	C	Basal metabolic rate	EFO_0007777	Neale B	UKBB	European	2017	0.01689	0.001731	1.717e-22	+	331307	0	331307	1	IVNT	Neale-B_UKBB_EUR_2017
	rs1047891	A	C	Arm predicted mass left	-	Neale B	UKBB	European	2017	0.01613	0.001654	1.823e-22	+	331146	0	331146	1	IVNT	Neale-B_UKBB_EUR_2017
	rs1047891	A	C	Leg fat-free mass right	-	Neale B	UKBB	European	2017	0.01675	0.001719	1.945e-22	+	331285	0	331285	1	IVNT	Neale-B_UKBB_EUR_2017
	rs1229984	T	C	Alcohol dependence	EFO_0003829	Gelernter J	24166409	Mixed	2014	NA	NA	2e-22	NA	-	-	-	-	-	NHGRI-EBI_GWAS_Catalog
	rs58542926	C	T	Self-reported high cholesterol	EFO_0008111	Neale B	UKBB	European	2017	0.01464	0.001505	2.402e-22	+	337159	41296	295863	1	risk diff	Neale-B_UKBB_EUR_2017
	rs1047891	A	C	Arm predicted mass right	-	Neale B	UKBB	European	2017	0.01573	0.001621	2.927e-22	+	331216	0	331216	1	IVNT	Neale-B_UKBB_EUR_2017
	rs1047891	A	C	Glomerular filtration rate in non diabetics creatinine	EFO_0005208;EFO_0004518	CKDGen	26831199	European	2016	0.0106	0.001093	3e-22	+	-	-	-	-	unit decrease	NHGRI-EBI_GWAS_Catalog
	rs1047891	A	C	log eGFR creatinine in non diabetics	EFO_0005208	CKDGen	26831199	European	2016	-0.011	0.0011	3.3e-22	-	115499	0	115499	45	ml/min/1.73m2	CKDGen_eGFRcrea-NDM_EUR_2016
	rs7528419	A	G	Low density lipoprotein	EFO_0004611	Spracklen CN	28334899	East Asian	2017	0.1976	0.0205	3.75e-22	+	20484	0	20484	13	IVNT	Spracklen-CN_LDL_EAS_2017
	rs964184	C	G	Metabolic syndrome domains Multivariate analysis	NCIT_C84442	Avery	22022282	Mixed	2011	NA	NA	5.5e-22	NA	25755	-	-	-	-	GRASP
	rs73015021	A	G	Coronary artery disease	EFO_0000378;EFO_0001645	van der Harst P	29212778	Mixed	2018	0.1011	0.01049	5.7e-22	+	296525	34541	261984	1	log OR	van-der-Harst-P_CAD-UKBB_Mixed_2018
	rs1972994	T	A	Impedance of arm left	-	Neale B	UKBB	European	2017	0.0173	0.001801	7.493e-22	+	331292	0	331292	1	IVNT	Neale-B_UKBB_EUR_2017
	rs12123821	C	T	Hayfever, allergic rhinitis or eczema	EFO_0003956;EFO_0005854;EFO_0000274	Neale B	UKBB	European	2017	-0.02301	0.002397	8.208e-22	-	336782	77891	258891	1	risk diff	Neale-B_UKBB_EUR_2017
	rs7528419	A	G	LDL cholesterol	EFO_0004195	Lettre G	21347282	African	2011	NA	NA	8.49e-22	NA	8090	-	-	-	-	GRASP
	rs532436	A	G	Self-reported high cholesterol	EFO_0008111	Neale B	UKBB	European	2017	0.009763	0.001023	1.43e-21	+	337159	41296	295863	1	risk diff	Neale-B_UKBB_EUR_2017
	rs11127048	A	G	High light scatter percentage of red cells	EFO_0004586	Astle W	27863252	European	2016	-0.03564	0.003749	1.952e-21	-	173480	0	173480	2	IVNT	Astle-W_Blood-Cell-Traits_EUR_2016
	rs1229984	T	C	Alcohol dependence	EFO_0003829	Park BL	23456092	East Asian	2013	NA	NA	3e-21	NA	-	-	-	-	-	NHGRI-EBI_GWAS_Catalog
	rs7528419	A	G	LDL cholesterol	EFO_0004195	Middelberg RP	21943158	European	2011	NA	NA	4.1e-21	NA	11683	-	-	-	-	GRASP
	rs7650253	A	T	High light scatter percentage of red cells	EFO_0004586	Astle W	27863252	European	2016	0.03791	0.004024	4.463e-21	+	173480	0	173480	2	IVNT	Astle-W_Blood-Cell-Traits_EUR_2016
	rs7650253	A	T	Reticulocyte fraction of red cells	EFO_0004586	Astle W	27863252	European	2016	0.03791	0.004029	5.009e-21	+	173480	0	173480	2	IVNT	Astle-W_Blood-Cell-Traits_EUR_2016
	rs11127048	A	G	Platelet count	EFO_0004586	Astle W	27863252	European	2016	-0.03574	0.00381	6.633e-21	-	173480	0	173480	2	IVNT	Astle-W_Blood-Cell-Traits_EUR_2016
	rs804280	C	A	Heel bone mineral density	EFO_0009270	Neale B	UKBB	European	2017	-0.02952	0.003153	7.81e-21	-	194398	0	194398	1	IVNT	Neale-B_UKBB_EUR_2017
	rs1047891	A	C	Impedance of arm left	-	Neale B	UKBB	European	2017	-0.01723	0.001844	9.297e-21	-	331292	0	331292	1	IVNT	Neale-B_UKBB_EUR_2017
	rs1229984	T	C	Upper aero digestive tract cancer	EFO_1001940	McKay JD	21437268	European	2011	NA	NA	1e-20	NA	10425	-	-	-	-	GRASP
	rs1229984	T	C	Upper aerodigestive tract cancers	-	McKay JD	21437268	European	2011	0.4447	0.04763	1e-20	+	-	-	-	-	log OR	NHGRI-EBI_GWAS_Catalog
	rs1229984	T	C	Head and neck neoplasms	EFO_0004284	McKay JD	21437268	European	2011	NA	NA	1e-20	NA	-	-	-	-	-	dbGaP
	rs1047891	A	C	Leg fat-free mass left	-	Neale B	UKBB	European	2017	0.01598	0.001719	1.477e-20	+	331258	0	331258	1	IVNT	Neale-B_UKBB_EUR_2017
	rs1800775	A	C	HDL cholesterol change with statins	EFO_0007805	Barber M	20339536	European	2010	NA	NA	1.9e-20	NA	3928	-	-	-	-	GRASP
	rs1800775	A	C	HDL cholesterol	NCIT_C61041;NCIT_C105587	Barber M	20339536	European	2010	NA	NA	1.94e-20	NA	3928	-	-	-	-	GRASP
	rs532436	A	G	No blood clot, bronchitis, emphysema, asthma, rhinitis, eczema or allergy diagnosed by doctor	-	Neale B	UKBB	European	2017	-0.01355	0.001463	1.971e-20	-	336782	228530	108252	1	risk diff	Neale-B_UKBB_EUR_2017
	rs1229984	T	C	Alcohol consumption drinkers vs non drinkers	EFO_0007878;EFO_0004329	Jorgenson E	28485404	Mixed	2017	NA	NA	2e-20	NA	-	-	-	-	-	NHGRI-EBI_GWAS_Catalog
	rs532436	A	G	White blood cell count	EFO_0004586	Astle W	27863252	European	2016	-0.0428	0.004622	2.037e-20	-	173480	0	173480	2	IVNT	Astle-W_Blood-Cell-Traits_EUR_2016
	rs1047891	A	C	Leg predicted mass left	-	Neale B	UKBB	European	2017	0.01581	0.001708	2.1e-20	+	331253	0	331253	1	IVNT	Neale-B_UKBB_EUR_2017
	rs1972994	T	A	Impedance of whole body	-	Neale B	UKBB	European	2017	0.01796	0.001945	2.61e-20	+	331284	0	331284	1	IVNT	Neale-B_UKBB_EUR_2017
	rs1229984	T	C	Drinking intensity in ever drinkers	NCIT_C113445	McKay JD	21437268	European	2011	NA	NA	3e-20	NA	10425	-	-	-	-	GRASP
	rs1800775	A	C	VLDL cholesterol small lipoprotein fraction concentration	EFO_0008317	Chasman DI	19936222	European	2009	NA	NA	4.7e-20	NA	17296	-	-	-	-	GRASP
	rs7650253	A	T	High light scatter reticulocyte count	EFO_0004586	Astle W	27863252	European	2016	0.03684	0.004024	5.486e-20	+	173480	0	173480	2	IVNT	Astle-W_Blood-Cell-Traits_EUR_2016
	rs1972994	T	A	Arm fat-free mass right	-	Neale B	UKBB	European	2017	-0.01449	0.001589	7.609e-20	-	331221	0	331221	1	IVNT	Neale-B_UKBB_EUR_2017
	rs1229984	T	C	Alcohol drinker status: never	EFO_0004329	Neale B	UKBB	European	2017	0.01295	0.001421	7.975e-20	+	336965	10432	326533	1	risk diff	Neale-B_UKBB_EUR_2017
	rs964184	C	G	Metabolite levels	EFO_0004723	Inouye M	22916037	European	2012	NA	NA	8e-20	NA	-	-	-	-	-	NHGRI-EBI_GWAS_Catalog
	rs532436	A	G	Granulocyte count	EFO_0004586	Astle W	27863252	European	2016	-0.04214	0.004629	8.83e-20	-	173480	0	173480	2	IVNT	Astle-W_Blood-Cell-Traits_EUR_2016
	rs58542926	C	T	Medication for cholesterol, blood pressure or diabetes: cholesterol lowering medication	EFO_0007056	Neale B	UKBB	European	2017	0.02612	0.002873	9.823e-20	+	154702	35840	118862	1	risk diff	Neale-B_UKBB_EUR_2017
	rs1972994	T	A	Arm fat-free mass left	-	Neale B	UKBB	European	2017	-0.01474	0.001621	9.963e-20	-	331159	0	331159	1	IVNT	Neale-B_UKBB_EUR_2017
	rs964184	C	G	Triglycerides	-	Weissglas Volkov D	23505323	Hispanic	2013	NA	NA	1.04e-19	NA	2240	-	-	-	-	GRASP
	rs7528419	A	G	Medication for cholesterol, blood pressure or diabetes: none of the above	EFO_0007056	Neale B	UKBB	European	2017	-0.01841	0.002036	1.539e-19	-	154702	103004	51698	1	risk diff	Neale-B_UKBB_EUR_2017
	rs1047891	A	C	Impedance of arm right	-	Neale B	UKBB	European	2017	-0.01655	0.001836	2.03e-19	-	331279	0	331279	1	IVNT	Neale-B_UKBB_EUR_2017
	rs532436	A	G	Sum neutrophil eosinophil counts	EFO_0004586	Astle W	27863252	European	2016	-0.04161	0.004622	2.203e-19	-	173480	0	173480	2	IVNT	Astle-W_Blood-Cell-Traits_EUR_2016
	rs11127048	A	G	Reticulocyte count	EFO_0004586	Astle W	27863252	European	2016	-0.03374	0.003755	2.595e-19	-	173480	0	173480	2	IVNT	Astle-W_Blood-Cell-Traits_EUR_2016
	rs1800775	A	C	IDL total lipoprotein fraction concentration	GO_0034373;GO_0071831	Chasman DI	19936222	European	2009	NA	NA	2.79e-19	NA	17296	-	-	-	-	GRASP
	rs804280	C	A	Impedance of whole body	-	Neale B	UKBB	European	2017	0.01685	0.001878	2.813e-19	+	331284	0	331284	1	IVNT	Neale-B_UKBB_EUR_2017
	rs1972994	T	A	Arm predicted mass right	-	Neale B	UKBB	European	2017	-0.0142	0.001584	3.128e-19	-	331216	0	331216	1	IVNT	Neale-B_UKBB_EUR_2017
	rs964184	C	G	HDL cholesterol	NCIT_C61041;NCIT_C105587	Kim YJ	21909109	East Asian	2011	NA	NA	5.38e-19	NA	12545	-	-	-	-	GRASP
	rs1972994	T	A	Arm predicted mass left	-	Neale B	UKBB	European	2017	-0.01434	0.001615	6.802e-19	-	331146	0	331146	1	IVNT	Neale-B_UKBB_EUR_2017
	rs7650253	A	T	Reticulocyte count	EFO_0004586	Astle W	27863252	European	2016	0.03579	0.004031	6.841e-19	+	173480	0	173480	2	IVNT	Astle-W_Blood-Cell-Traits_EUR_2016
	rs532436	A	G	Sum basophil neutrophil counts	EFO_0004586	Astle W	27863252	European	2016	-0.04098	0.004625	8.002e-19	-	173480	0	173480	2	IVNT	Astle-W_Blood-Cell-Traits_EUR_2016
	rs1047891	A	C	Impedance of leg right	-	Neale B	UKBB	European	2017	-0.02093	0.002363	8.11e-19	-	331301	0	331301	1	IVNT	Neale-B_UKBB_EUR_2017
	rs11127048	A	G	Plateletcrit	EFO_0004586	Astle W	27863252	European	2016	-0.03387	0.003825	8.386e-19	-	173480	0	173480	2	IVNT	Astle-W_Blood-Cell-Traits_EUR_2016
	rs1800775	A	C	LDL cholesterol total lipoprotein fraction concentration in fasting sample	EFO_0004195	Chasman DI	19936222	European	2009	NA	NA	1.2e-18	NA	17296	-	-	-	-	GRASP
	rs1800775	A	C	Age-related macular degeneration	EFO_0001365	Fritsche LG	26691988	European	2015	NA	NA	1.52e-18	+	33976	16144	17832	26	log OR	Fritsche-L_AMD_EUR_2016
	rs1800588	C	T	Total cholesterol	EFO_0004574	GLGC	24097068	European	2013	-0.0569	0.0064	1.738e-18	-	93067	0	93067	60	IVNT	GLGC_TC_EUR_2013
	rs532436	A	G	Neutrophil count	EFO_0004586	Astle W	27863252	European	2016	-0.04049	0.004617	1.78e-18	-	173480	0	173480	2	IVNT	Astle-W_Blood-Cell-Traits_EUR_2016
	rs1047891	A	C	Platelet count	EFO_0004309	Astle W	27863252	European	2016	0.03417	0.003901	2e-18	+	-	-	-	-	unit decrease	NHGRI-EBI_GWAS_Catalog
	rs1800588	C	T	Total cholesterol	EFO_0004574	GLGC	20686565	Mixed	2010	-0.055	0.0064	2.036e-18	-	100184	0	100184	46	Z-score	GLGC_TC_Mixed_2010
	rs1800588	C	T	Total cholesterol	NCIT_C61032;NCIT_C105586	GLGC	20686565	Mixed	2010	NA	NA	2.036e-18	NA	100184	-	-	-	-	GRASP
	rs1047891	A	C	Platelet count	EFO_0004586	Astle W	27863252	European	2016	-0.03417	0.003908	2.255e-18	-	173480	0	173480	2	IVNT	Astle-W_Blood-Cell-Traits_EUR_2016
	rs1047891	A	C	Impedance of leg left	-	Neale B	UKBB	European	2017	-0.0208	0.002381	2.444e-18	-	331296	0	331296	1	IVNT	Neale-B_UKBB_EUR_2017
	rs11127048	A	G	High light scatter reticulocyte count	EFO_0004586	Astle W	27863252	European	2016	-0.03268	0.003749	2.834e-18	-	173480	0	173480	2	IVNT	Astle-W_Blood-Cell-Traits_EUR_2016
	rs12317268	A	G	Methotrexate plasma clearance 24 hour infusion of a 1 gm2 dose or 4 hour infusion of a 2 gm2 dose in children with acute lymphoblastic leukemia ALL	GO_0034381	Ramsey LB	23233662	Mixed	2012	NA	NA	2.98e-18	NA	1279	-	-	-	-	GRASP
	rs964184	C	G	LDL cholesterol levels	EFO_0004611	Spracklen CN	28334899	East Asian	2017	0.0855	0.009815	3e-18	+	-	-	-	-	unit decrease	NHGRI-EBI_GWAS_Catalog
	rs1229984	T	C	Self-reported gout	EFO_0004274	Neale B	UKBB	European	2017	0.008426	0.0009694	3.575e-18	+	337159	4807	332352	1	risk diff	Neale-B_UKBB_EUR_2017
	rs964184	C	G	LDL cholesterol	EFO_0004611	Surakka I	25961943	European	2015	-0.08	0.009218	4e-18	-	-	-	-	-	SD increase	NHGRI-EBI_GWAS_Catalog
	rs7528419	A	G	Total cholesterol	EFO_0004574	Spracklen CN	28334899	East Asian	2017	0.1775	0.0203	4.64e-18	+	20492	0	20492	13	IVNT	Spracklen-CN_Total-Cholesterol_EAS_2017
	rs73015021	A	G	Illnesses of father: heart disease	EFO_0003777	Neale B	UKBB	European	2017	0.0162	0.001871	4.909e-18	+	298237	97385	200852	1	risk diff	Neale-B_UKBB_EUR_2017
	rs1972994	T	A	Trunk fat-free mass	-	Neale B	UKBB	European	2017	-0.01388	0.001606	5.544e-18	-	331030	0	331030	1	IVNT	Neale-B_UKBB_EUR_2017
	rs1972994	T	A	Trunk predicted mass	-	Neale B	UKBB	European	2017	-0.01378	0.001601	7.705e-18	-	330995	0	330995	1	IVNT	Neale-B_UKBB_EUR_2017
	rs1800775	A	C	Low high density lipoprotein cholesterol levels	EFO_0004612	Wakil SM	26879886	Arab	2016	0.4121	0.04792	8e-18	+	-	-	-	-	log OR	NHGRI-EBI_GWAS_Catalog
	rs804280	C	A	Impedance of leg left	-	Neale B	UKBB	European	2017	0.01927	0.002245	9.213e-18	+	331296	0	331296	1	IVNT	Neale-B_UKBB_EUR_2017
	rs1229984	T	C	Alcohol intake versus 10 years previously	EFO_0004329	Neale B	UKBB	European	2017	0.05372	0.006265	9.938e-18	+	313248	0	313248	1	-	Neale-B_UKBB_EUR_2017
	rs7528419	A	G	Lipoprotein associated phospholipase A2 activity and mass	EFO_0004746	Grallert H	22003152	European	2011	0.035	0.004082	1e-17	+	-	-	-	-	unit increase	NHGRI-EBI_GWAS_Catalog
	rs7528419	A	G	1 alkyl 2 acetylglycerophosphocholine esterase	-	Grallert H	22003152	European	2011	NA	NA	1e-17	NA	-	-	-	-	-	dbGaP
	rs964184	C	G	Coronary heart disease	EFO_0001645	CARDIoGRAM	21378990	European	2011	-0.1222	0.01425	1e-17	-	-	-	-	-	log OR	NHGRI-EBI_GWAS_Catalog
	rs964184	C	G	Coronary artery disease	EFO_0000378	CARDIoGRAM	21378990	European	2011	NA	NA	1e-17	NA	-	-	-	-	-	dbGaP
	rs964184	C	G	Coronary artery disease	EFO_0000378	CARDIoGRAM	21378990	European	2011	NA	NA	1.02e-17	NA	86995	-	-	-	-	GRASP
	rs964184	C	G	Coronary artery disease	EFO_0000378	Lee JY	23364394	East Asian	2013	NA	NA	1.02e-17	NA	5714	-	-	-	-	GRASP
	rs1972994	T	A	Whole body water mass	-	Neale B	UKBB	European	2017	-0.01383	0.001615	1.128e-17	-	331315	0	331315	1	IVNT	Neale-B_UKBB_EUR_2017
	rs77924615	A	G	Vascular or heart problems diagnosed by doctor: high blood pressure	EFO_0004325	Neale B	UKBB	European	2017	-0.01171	0.001368	1.132e-17	-	336683	91033	245650	1	risk diff	Neale-B_UKBB_EUR_2017
	rs1972994	T	A	Whole body fat-free mass	-	Neale B	UKBB	European	2017	-0.01381	0.001613	1.135e-17	-	331291	0	331291	1	IVNT	Neale-B_UKBB_EUR_2017
	rs7528419	A	G	Lp2 activity	EFO_0007733	Grallert H	22003152	European	2011	NA	NA	1.3e-17	NA	13664	-	-	-	-	GRASP
	rs7528419	A	G	Coronary artery disease	EFO_0000378;EFO_0001645	Howson JMM	28530674	Mixed	2017	0.0923	0.0108	1.52e-17	+	205990	-	-	-	log OR	Howson-JMM_CHD_EUR_2017
	rs532436	A	G	Myocardial infarction	EFO_0000612	CARDIoGRAMplusC4D	26343387	Mixed	2015	0.1133	0.01334	2e-17	+	-	-	-	-	log OR	NHGRI-EBI_GWAS_Catalog
	rs6127099	A	T	Vitamin D levels	EFO_0004631	Manousaki D	28757204	Mixed	2017	-0.06	0.007064	2e-17	-	-	-	-	-	nmol/L decrease	NHGRI-EBI_GWAS_Catalog
	rs1800588	C	T	HDL cholesterol	NCIT_C61041;NCIT_C105587	Kathiresan S	19060906	European	2008	NA	NA	2.23e-17	NA	19840	-	-	-	-	GRASP
	rs532436	A	G	Myocardial infarction	EFO_0000612	CARDIoGRAMplusC4D	26343387	Mixed	2015	0.1109	0.01308	2.365e-17	+	167181	43677	123504	48	log OR	CARDIoGRAMplusC4D_MI_Mixed_2015
	rs6127099	A	T	Glomerular filtration rate creatinine	EFO_0005208;EFO_0004518	Gorski M	28452372	European	2017	0.0095	0.001125	3e-17	+	-	-	-	-	unit decrease	NHGRI-EBI_GWAS_Catalog
	rs77924615	A	G	Self-reported hypertension	EFO_0000537	Neale B	UKBB	European	2017	-0.01138	0.00135	3.324e-17	-	337159	87690	249469	1	risk diff	Neale-B_UKBB_EUR_2017
	rs804280	C	A	Impedance of leg right	-	Neale B	UKBB	European	2017	0.0187	0.002228	4.78e-17	+	331301	0	331301	1	IVNT	Neale-B_UKBB_EUR_2017
	rs1972994	T	A	Risk taking	-	Neale B	UKBB	European	2017	-0.009314	0.001115	6.508e-17	-	325821	82808	243013	1	risk diff	Neale-B_UKBB_EUR_2017
	rs1972994	T	A	Basal metabolic rate	EFO_0007777	Neale B	UKBB	European	2017	-0.01413	0.001691	6.575e-17	-	331307	0	331307	1	IVNT	Neale-B_UKBB_EUR_2017
	rs1047891	A	C	Creatinine in urine	EFO_0007934	Neale B	UKBB	European	2017	0.02066	0.002474	6.795e-17	+	327525	0	327525	1	IVNT	Neale-B_UKBB_EUR_2017
	rs12123821	C	T	Allergic disease asthma hay fever or eczema	EFO_0003785	Ferreira M	29083406	European	2017	-0.1053	0.01261	7e-17	-	-	-	-	-	log OR	NHGRI-EBI_GWAS_Catalog
	rs11127048	A	G	White blood cell count	EFO_0004586	Astle W	27863252	European	2016	-0.03126	0.003747	7.242e-17	-	173480	0	173480	2	IVNT	Astle-W_Blood-Cell-Traits_EUR_2016
	rs11127048	A	G	Alcohol consumption	EFO_0007878	Clarke TK	28937693	European	2017	-0.035	0.004214	1e-16	-	-	-	-	-	unit decrease	NHGRI-EBI_GWAS_Catalog
	rs12123821	C	T	Allergic disease	EFO_0003785	Ferreira M	29083406	European	2017	-0.1159	0.014	1.044e-16	-	360838	180129	180709	13	log OR	Ferreira-M_Allergic-Disease_EUR_2017
	rs964184	C	G	Triglycerides	-	Willer CJ	18193043	European	2008	NA	NA	1.5e-16	NA	8656	-	-	-	-	GRASP
	rs1972994	T	A	Nervous feelings	-	Neale B	UKBB	European	2017	0.009052	0.001097	1.546e-16	+	328725	77767	250958	1	risk diff	Neale-B_UKBB_EUR_2017
	rs1047891	A	C	Glomerular filtration rate creatinine	EFO_0005208;EFO_0004518	Gorski M	28452372	European	2017	0.0089	0.001082	2e-16	+	-	-	-	-	unit decrease	NHGRI-EBI_GWAS_Catalog
	rs11127048	A	G	Neutrophil count	EFO_0004586	Astle W	27863252	European	2016	-0.03055	0.003745	3.445e-16	-	173480	0	173480	2	IVNT	Astle-W_Blood-Cell-Traits_EUR_2016
	rs1972994	T	A	Worrier or anxious feelings	EFO_0009863	Neale B	UKBB	European	2017	0.01032	0.001266	3.708e-16	+	328717	186559	142158	1	risk diff	Neale-B_UKBB_EUR_2017
	rs1800775	A	C	IDL total lipoprotein fraction concentration in fasting sample	GO_0071831;GO_0034373	Chasman DI	19936222	European	2009	NA	NA	4.5e-16	NA	17296	-	-	-	-	GRASP
	rs77924615	A	G	Vascular or heart problems diagnosed by doctor: none of the above	-	Neale B	UKBB	European	2017	0.01133	0.001405	7.292e-16	+	336683	236530	100153	1	risk diff	Neale-B_UKBB_EUR_2017
	rs7528419	A	G	Low density lipoprotein	EFO_0004611	Prins B	28887542	European	2017	0.14	0.02	7.733e-16	+	9961	0	9961	1	IVNT	Prins-B_LDL_EUR_2017
	rs1229984	T	C	Reason for reducing amount of alcohol drunk: health precaution	EFO_0004329	Neale B	UKBB	European	2017	-0.05098	0.006328	7.948e-16	-	124798	40728	84070	1	risk diff	Neale-B_UKBB_EUR_2017
	rs1800588	C	T	Cholesterol total	EFO_0004574	Lu X	26582766	East Asian	2015	-2.719	0.3376	8e-16	-	-	-	-	-	unit increase	NHGRI-EBI_GWAS_Catalog
	rs1800775	A	C	APOA1 apolipoprotein AI	NCIT_C116417;NCIT_C74733;NCIT_C116419	Talmud	19913121	European	2009	NA	NA	8.75e-16	NA	5059	-	-	-	-	GRASP
	rs7528419	A	G	Myocardial infarction	EFO_0000612	CARDIoGRAMplusC4D	26343387	Mixed	2015	0.1013	0.01262	9.925e-16	+	167181	43677	123504	48	log OR	CARDIoGRAMplusC4D_MI_Mixed_2015
	rs1047891	A	C	Chronic kidney disease	EFO_0004617;EFO_0003884	CKDGen	20383146	European	2010	0.01	0.001246	1e-15	+	-	-	-	-	ml/min/1.73m2 decrease	NHGRI-EBI_GWAS_Catalog
	rs1047891	A	C	Creatinine	NCIT_C399;CHEBI_16737	CKDGen	20383146	European	2010	NA	NA	1e-15	NA	-	-	-	-	-	dbGaP
	rs7528419	A	G	Myocardial infarction	EFO_0000612	CARDIoGRAMplusC4D	26343387	Mixed	2015	0.1044	0.013	1e-15	+	-	-	-	-	log OR	NHGRI-EBI_GWAS_Catalog
	rs1047891	A	C	Serum creatinine estimated glomerular filtration rate eGFR	NCIT_C110935;HP_0012213	CKDGen	20383146	European	2010	NA	NA	1.2e-15	NA	67093	-	-	-	-	GRASP
	rs11127048	A	G	Sum basophil neutrophil counts	EFO_0004586	Astle W	27863252	European	2016	-0.02995	0.003752	1.451e-15	-	173480	0	173480	2	IVNT	Astle-W_Blood-Cell-Traits_EUR_2016
	rs804280	C	A	Heel bone mineral density right	EFO_0009270	Neale B	UKBB	European	2017	-0.03336	0.004197	1.898e-15	-	106251	0	106251	1	IVNT	Neale-B_UKBB_EUR_2017
	rs1972994	T	A	Past tobacco smoking	EFO_0006527	Neale B	UKBB	European	2017	0.02642	0.003324	1.924e-15	+	310749	0	310749	1	-	Neale-B_UKBB_EUR_2017
	rs964184	C	G	Treatment with ezetimibe	EFO_0007056	Neale B	UKBB	European	2017	-0.002192	0.0002759	1.956e-15	-	337159	1997	335162	1	risk diff	Neale-B_UKBB_EUR_2017
	rs1229984	T	C	Oral cavity and pharyngeal cancer	EFO_0005577;EFO_0005570	Lesseur C	27749845	Mixed	2016	-0.5821	0.07331	2e-15	-	-	-	-	-	log OR	NHGRI-EBI_GWAS_Catalog
	rs77924615	A	G	Glomerular filtration rate	EFO_0005208	Mahajan A	27588450	Mixed	2016	-1.185	0.1492	2e-15	-	-	-	-	-	unit decrease	NHGRI-EBI_GWAS_Catalog
	rs804280	C	A	Impedance of arm right	-	Neale B	UKBB	European	2017	0.0137	0.001732	2.546e-15	+	331279	0	331279	1	IVNT	Neale-B_UKBB_EUR_2017
	rs7528419	A	G	Coronary artery disease	EFO_0000378;EFO_0001645	Howson JMM	28530674	European	2017	0.0932	0.0118	3.27e-15	+	180156	-	-	-	log OR	Howson-JMM_CHD_EUR_2017
	rs11127048	A	G	Sum neutrophil eosinophil counts	EFO_0004586	Astle W	27863252	European	2016	-0.02953	0.003749	3.372e-15	-	173480	0	173480	2	IVNT	Astle-W_Blood-Cell-Traits_EUR_2016
	rs73015021	A	G	Medication for cholesterol, blood pressure or diabetes: none of the above	EFO_0007056	Neale B	UKBB	European	2017	-0.02054	0.002617	4.199e-15	-	154702	103004	51698	1	risk diff	Neale-B_UKBB_EUR_2017
	rs964184	C	G	Platelet count	EFO_0004586	Astle W	27863252	European	2016	0.04182	0.005356	5.809e-15	+	173480	0	173480	2	IVNT	Astle-W_Blood-Cell-Traits_EUR_2016
	rs1800775	A	C	HDL cholesterol	NCIT_C61041;NCIT_C105587	Heid IM	20031538	European	2008	NA	NA	6.05e-15	NA	4274	-	-	-	-	GRASP
	rs1229984	T	C	Treatment with allopurinol	EFO_0007056	Neale B	UKBB	European	2017	0.006761	0.0008665	6.089e-15	+	337159	3819	333340	1	risk diff	Neale-B_UKBB_EUR_2017
	rs7528419	A	G	Chronic ischaemic heart disease	EFO_0001645	Neale B	UKBB	European	2017	0.00361	0.0004632	6.505e-15	+	337199	8755	328444	1	risk diff	Neale-B_UKBB_EUR_2017
	rs804280	C	A	Impedance of arm left	-	Neale B	UKBB	European	2017	0.01351	0.001739	7.884e-15	+	331292	0	331292	1	IVNT	Neale-B_UKBB_EUR_2017
	rs964184	C	G	Blood metabolite levels	EFO_0005664	Shin SY	24816252	European	2014	NA	NA	8e-15	NA	-	-	-	-	-	NHGRI-EBI_GWAS_Catalog
	rs964184	C	G	Coronary artery disease	EFO_0000378	van der Harst P	29212778	Mixed	2018	0.071	0.009141	8e-15	+	-	-	-	-	unit decrease	NHGRI-EBI_GWAS_Catalog
	rs964184	C	G	Coronary artery disease	EFO_0000378	van der Harst P	29212778	Mixed	2018	0.0705	0.009076	8e-15	+	-	-	-	-	unit decrease	NHGRI-EBI_GWAS_Catalog
	rs1800775	A	C	VLDL cholesterol small lipoprotein fraction concentration in fasting sample	EFO_0008317	Chasman DI	19936222	European	2009	NA	NA	8.8e-15	NA	17296	-	-	-	-	GRASP
	rs11127048	A	G	Granulocyte count	EFO_0004586	Astle W	27863252	European	2016	-0.02904	0.003756	1.05e-14	-	173480	0	173480	2	IVNT	Astle-W_Blood-Cell-Traits_EUR_2016
	rs73015021	A	G	Coronary artery disease	EFO_0000378;EFO_0001645	Nelson CP	28714975	Mixed	2017	0.1039	0.01351	1.53e-14	+	148715	10801	137914	1	log OR	Nelson-CP_CAD_Mixed_2017
	rs964184	C	G	Triglycerides change with statins	NCIT_C906	Barber M	20339536	European	2010	NA	NA	1.9e-14	NA	3928	-	-	-	-	GRASP
	rs964184	C	G	Total cholesterol	NCIT_C61032;NCIT_C105586	Barber M	20339536	European	2010	NA	NA	1.917e-14	NA	3928	-	-	-	-	GRASP
	rs1972994	T	A	Comparative body size at age 10	-	Neale B	UKBB	European	2017	-0.01335	0.001745	2.033e-14	-	331693	0	331693	1	-	Neale-B_UKBB_EUR_2017
	rs1800588	C	T	Triglycerides	EFO_0004530	Lu X	26582766	East Asian	2015	-0.018	0.002369	3e-14	-	-	-	-	-	unit increase	NHGRI-EBI_GWAS_Catalog
	rs7528419	A	G	Coronary artery disease	EFO_0000378;EFO_0001645	CARDIoGRAMplusC4D	23202125	Mixed	2013	0.1111	0.01462	3.07e-14	+	194427	63746	130681	48	log OR	CARDIoGRAMplusC4D_CHD_Mixed_2013
	rs7528419	A	G	Coronary artery disease	EFO_0000378	CARDIoGRAMplusC4D	23202125	Mixed	2013	NA	NA	3.07e-14	NA	194427	-	-	-	-	GRASP
	rs804280	C	A	Heel bone mineral density left	EFO_0009270	Neale B	UKBB	European	2017	-0.03207	0.004224	3.168e-14	-	106254	0	106254	1	IVNT	Neale-B_UKBB_EUR_2017
	rs1800588	C	T	Total cholesterol	NCIT_C61032;NCIT_C105586	Asselbergs	23063622	European	2012	NA	NA	3.28e-14	NA	66240	-	-	-	-	GRASP
	rs1229984	T	C	Average weekly red wine intake	EFO_0004329	Neale B	UKBB	European	2017	-0.06538	0.008619	3.328e-14	-	241008	0	241008	1	IVNT	Neale-B_UKBB_EUR_2017
	rs964184	C	G	Intermediate LDL cholesterol by NMR	EFO_0004195	Kathiresan S	19060906	European	2008	NA	NA	4.3e-14	NA	19840	-	-	-	-	GRASP
	rs532436	A	G	Coronary artery disease	EFO_0000378;EFO_0001645	van der Harst P	29212778	Mixed	2018	0.0545	0.0072	4.392e-14	+	547261	122733	424528	2	log OR	van-der-Harst-P_CAD_Mixed_2018
	rs1800775	A	C	VLDL cholesterol total lipoprotein fraction concentration	EFO_0008317	Chasman DI	19936222	European	2009	NA	NA	4.56e-14	NA	17296	-	-	-	-	GRASP
	rs1972994	T	A	Drive faster than motorway speed limit	-	Neale B	UKBB	European	2017	-0.01599	0.002134	6.615e-14	-	306030	0	306030	1	-	Neale-B_UKBB_EUR_2017
	rs77924615	A	G	Treatment with blood pressure medication	EFO_0007056	Neale B	UKBB	European	2017	-0.012	0.001602	6.841e-14	-	180203	31488	148715	1	risk diff	Neale-B_UKBB_EUR_2017
	rs1047891	A	C	Mean platelet volume	EFO_0004584	Astle W	27863252	European	2016	0.029	0.003873	7e-14	+	-	-	-	-	unit increase	NHGRI-EBI_GWAS_Catalog
	rs1047891	A	C	Mean platelet volume	EFO_0004586	Astle W	27863252	European	2016	0.029	0.003875	7.242e-14	+	173480	0	173480	2	IVNT	Astle-W_Blood-Cell-Traits_EUR_2016
	rs1800588	C	T	Triglycerides	-	Asselbergs	23063622	European	2012	NA	NA	7.44e-14	NA	66240	-	-	-	-	GRASP
	rs1800588	C	T	LDL cholesterol small lipoprotein fraction concentration	EFO_0004195	Chasman DI	19936222	European	2009	NA	NA	1.28e-13	NA	17296	-	-	-	-	GRASP
	rs12123821	C	T	Atopic dermatitis	EFO_0000274	EAGLE	26482879	Mixed	2015	-0.3557	0.04812	1.51e-13	-	103066	18900	84166	22	log OR	EAGLE_Eczema_Mixed_2015
	rs1972994	T	A	Leg fat-free mass left	-	Neale B	UKBB	European	2017	-0.01239	0.001679	1.643e-13	-	331258	0	331258	1	IVNT	Neale-B_UKBB_EUR_2017
	rs964184	C	G	HDL cholesterol	NCIT_C61041;NCIT_C105587	Kathiresan S	19060906	European	2008	NA	NA	1.65e-13	NA	19840	-	-	-	-	GRASP
	rs964184	C	G	Reticulocyte count	EFO_0007986	Astle W	27863252	European	2016	0.03874	0.005271	2e-13	+	-	-	-	-	unit decrease	NHGRI-EBI_GWAS_Catalog
	rs1972994	T	A	Leg predicted mass left	-	Neale B	UKBB	European	2017	-0.01225	0.001668	2.048e-13	-	331253	0	331253	1	IVNT	Neale-B_UKBB_EUR_2017
	rs77924615	A	G	Diastolic blood pressure	EFO_0006336	Neale B	UKBB	European	2017	-0.0229	0.003117	2.051e-13	-	317756	0	317756	1	IVNT	Neale-B_UKBB_EUR_2017
	rs964184	C	G	Reticulocyte count	EFO_0004586	Astle W	27863252	European	2016	-0.03874	0.005275	2.087e-13	-	173480	0	173480	2	IVNT	Astle-W_Blood-Cell-Traits_EUR_2016
	rs964184	C	G	HDL cholesterol	NCIT_C61041;NCIT_C105587	CARDIoGRAM	21378990	European	2011	NA	NA	2.28e-13	NA	86995	-	-	-	-	GRASP
	rs1800775	A	C	HDL cholesterol	NCIT_C61041;NCIT_C105587	Saxena R	17463246	European	2007	NA	NA	2.5e-13	NA	5217	-	-	-	-	GRASP
	rs1800588	C	T	Triglycerides	EFO_0004530	Spracklen CN	28334899	East Asian	2017	-0.0839	0.0115	2.56e-13	-	17335	0	17335	13	IVNT	Spracklen-CN_Triglycerides_EAS_2017
	rs1972994	T	A	Ever smoked	EFO_0006527	Neale B	UKBB	European	2017	-0.009106	0.001248	2.96e-13	-	336067	202585	133482	1	risk diff	Neale-B_UKBB_EUR_2017
	rs1800775	A	C	Triglycerides	EFO_0004530	Saxena R	17463246	European	2007	-2.1	0.2879	3e-13	-	-	-	-	-	% of variance explained	NHGRI-EBI_GWAS_Catalog
	rs1800775	A	C	Cholesterol hdl	-	Saxena R	17463246	European	2007	NA	NA	3e-13	NA	-	-	-	-	-	dbGaP
	rs1800588	C	T	HDL cholesterol small lipoprotein fraction concentration in fasting sample	EFO_0004612	Chasman DI	19936222	European	2009	NA	NA	3.86e-13	NA	17296	-	-	-	-	GRASP
	rs58542926	C	T	Height	EFO_0004339	Neale B	UKBB	European	2017	0.02364	0.003263	4.366e-13	+	336474	0	336474	1	IVNT	Neale-B_UKBB_EUR_2017
	rs964184	C	G	Cholesterol total	EFO_0004574	Below JE	26780889	Hispanic	2016	-0.103	0.01426	5e-13	-	-	-	-	-	unit increase	NHGRI-EBI_GWAS_Catalog
	rs964184	C	G	Reticulocyte fraction of red cells	EFO_0007986	Astle W	27863252	European	2016	0.03808	0.005271	5e-13	+	-	-	-	-	unit decrease	NHGRI-EBI_GWAS_Catalog
	rs964184	C	G	Reticulocyte fraction of red cells	EFO_0004586	Astle W	27863252	European	2016	-0.03808	0.005272	5.056e-13	-	173480	0	173480	2	IVNT	Astle-W_Blood-Cell-Traits_EUR_2016
	rs7650253	A	T	Immature fraction of reticulocytes	EFO_0004586	Astle W	27863252	European	2016	0.02879	0.003986	5.092e-13	+	173480	0	173480	2	IVNT	Astle-W_Blood-Cell-Traits_EUR_2016
	rs1972994	T	A	Leg fat-free mass right	-	Neale B	UKBB	European	2017	-0.01211	0.001679	5.575e-13	-	331285	0	331285	1	IVNT	Neale-B_UKBB_EUR_2017
	rs1800588	C	T	Triglyceride levels	EFO_0004530	Spracklen CN	28334899	East Asian	2017	-0.084	0.01167	6e-13	-	-	-	-	-	unit increase	NHGRI-EBI_GWAS_Catalog
	rs964184	C	G	Mean corpuscular hemoglobin concentration	EFO_0004528	Astle W	27863252	European	2016	0.0366	0.005084	6e-13	+	-	-	-	-	unit decrease	NHGRI-EBI_GWAS_Catalog
	rs964184	C	G	Mean corpuscular hemoglobin concentration	EFO_0004586	Astle W	27863252	European	2016	-0.0366	0.005084	6.015e-13	-	173480	0	173480	2	IVNT	Astle-W_Blood-Cell-Traits_EUR_2016
	rs532436	A	G	Red cell distribution width	EFO_0004586	Astle W	27863252	European	2016	0.03282	0.004565	6.551e-13	+	173480	0	173480	2	IVNT	Astle-W_Blood-Cell-Traits_EUR_2016
	rs34726834	C	T	Vascular or heart problems diagnosed by doctor: high blood pressure	EFO_0004325	Neale B	UKBB	European	2017	0.008952	0.001246	6.837e-13	+	336683	91033	245650	1	risk diff	Neale-B_UKBB_EUR_2017
	rs1229984	T	C	Average weekly beer plus cider intake	EFO_0004329	Neale B	UKBB	European	2017	-0.0514	0.007161	7.08e-13	-	241447	0	241447	1	-	Neale-B_UKBB_EUR_2017
	rs1800775	A	C	HDL cholesterol	NCIT_C61041;NCIT_C105587	Wood	23696881	Mixed	2013	NA	NA	8.01e-13	NA	1210	-	-	-	-	GRASP
	rs1972994	T	A	Leg predicted mass right	-	Neale B	UKBB	European	2017	-0.01194	0.001668	8.213e-13	-	331285	0	331285	1	IVNT	Neale-B_UKBB_EUR_2017
	rs1047891	A	C	Plasma homocysteine levels post methionine load test	EFO_0004578	Williams SR	24651765	Mixed	2014	NA	NA	9e-13	NA	-	-	-	-	-	NHGRI-EBI_GWAS_Catalog
	rs532436	A	G	Impedance of leg left	-	Neale B	UKBB	European	2017	-0.02033	0.002847	9.229e-13	-	331296	0	331296	1	IVNT	Neale-B_UKBB_EUR_2017
	rs964184	C	G	HDL cholesterol	NCIT_C61041;NCIT_C105587	Lettre G	21347282	African	2011	NA	NA	1e-12	NA	8090	-	-	-	-	GRASP
	rs964184	C	G	HDL cholesterol	EFO_0004612	Kathiresan S	19060906	European	2008	-0.17	0.02384	1e-12	-	-	-	-	-	SD decrease	NHGRI-EBI_GWAS_Catalog
	rs964184	C	G	Cholesterol hdl	-	Kathiresan S	19060906	European	2008	NA	NA	1e-12	NA	-	-	-	-	-	dbGaP
	rs7528419	A	G	Self-reported angina	EFO_0000378	Neale B	UKBB	European	2017	0.003632	0.0005098	1.048e-12	+	337159	10612	326547	1	risk diff	Neale-B_UKBB_EUR_2017
	rs964184	C	G	Coronary artery disease	EFO_0000378;EFO_0001645	van der Harst P	29212778	Mixed	2018	-0.0561	0.0079	1.151e-12	-	547261	122733	424528	2	log OR	van-der-Harst-P_CAD_Mixed_2018
	rs1800775	A	C	HDL cholesterol modeled HDL cholesterol	NCIT_C61041;NCIT_C105587	Turner	21589926	Mixed	2011	NA	NA	1.17e-12	NA	3740	-	-	-	-	GRASP
	rs73015021	A	G	Low density lipoprotein	EFO_0004611	Prins B	28887542	European	2017	0.16	0.02	1.676e-12	+	9961	0	9961	1	IVNT	Prins-B_LDL_EUR_2017
	rs964184	C	G	Metabolic syndrome domains Atherogenic Dyslipidemia PC2	NCIT_C84442	Avery	22022282	Mixed	2011	NA	NA	1.8e-12	NA	25755	-	-	-	-	GRASP
	rs12317268	A	G	Total serum bilirubin	CMO_0000376;NCIT_C61031	Johnson AD	19414484	European	2009	NA	NA	1.9e-12	NA	9264	-	-	-	-	GRASP
	rs34726834	C	T	Vascular or heart problems diagnosed by doctor: none of the above	-	Neale B	UKBB	European	2017	-0.009008	0.00128	1.956e-12	-	336683	236530	100153	1	risk diff	Neale-B_UKBB_EUR_2017
	rs1800588	C	T	Triglycerides	EFO_0004530	GLGC	20686565	Mixed	2010	-0.0415	0.006	1.964e-12	-	96598	0	96598	46	Z-score	GLGC_TG_Mixed_2010
	rs1800588	C	T	Triglycerides	-	GLGC	20686565	Mixed	2010	NA	NA	1.964e-12	NA	100184	-	-	-	-	GRASP
	rs1800775	A	C	Total cholesterol	EFO_0004574	GLGC	20686565	Mixed	2010	0.0405	0.0057	2.366e-12	+	100184	0	100184	46	Z-score	GLGC_TC_Mixed_2010
	rs1800775	A	C	Total cholesterol	NCIT_C61032;NCIT_C105586	GLGC	20686565	Mixed	2010	NA	NA	2.366e-12	NA	100184	-	-	-	-	GRASP
	rs1800588	C	T	APOA1 apolipoprotein AI	NCIT_C116417;NCIT_C74733;NCIT_C116419	Chasman	19802338	European	2008	NA	NA	2.4e-12	NA	6382	-	-	-	-	GRASP
	rs1972994	T	A	Weight	EFO_0004338	Neale B	UKBB	European	2017	-0.0156	0.002228	2.512e-12	-	336227	0	336227	1	IVNT	Neale-B_UKBB_EUR_2017
	rs10818769	G	C	Birth weight	EFO_0004344	Neale B	UKBB	European	2017	-0.0321	0.004586	2.561e-12	-	193063	0	193063	1	IVNT	Neale-B_UKBB_EUR_2017
	rs964184	C	G	Circulating a tocopherol concentrations following 3 y of controlled vitamin E supplementation in men	GO_1904966;GO_0008431	Major JM	22437554	European	2012	NA	NA	2.6e-12	NA	2112	-	-	-	-	GRASP
	rs964184	C	G	HDL cholesterol	NCIT_C61041;NCIT_C105587	Coram MA	23726366	Mixed	2013	NA	NA	2.81e-12	NA	11423	-	-	-	-	GRASP
	rs1229984	T	C	Drinking intensity in ever drinkers in upper aero digestive tract cancer cases	NCIT_C113445	McKay JD	21437268	European	2011	NA	NA	3e-12	NA	10425	-	-	-	-	GRASP
	rs964184	C	G	HDL cholesterol	EFO_0004612	Coram MA	23726366	Mixed	2013	NA	NA	3e-12	NA	-	-	-	-	-	NHGRI-EBI_GWAS_Catalog
	rs964184	C	G	Response to Vitamin E supplementation	GO_0033273	Major JM	22437554	European	2012	-0.07	0.01003	3e-12	-	-	-	-	-	mg/L increase	NHGRI-EBI_GWAS_Catalog
	rs964184	C	G	Vitamin E	CHEBI_18145	Major JM	22437554	European	2012	NA	NA	3e-12	NA	-	-	-	-	-	dbGaP
	rs71383766	C	T	Lymphocyte count	EFO_0004586	Astle W	27863252	European	2016	-0.02512	0.003615	3.68e-12	-	173480	0	173480	2	IVNT	Astle-W_Blood-Cell-Traits_EUR_2016
	rs1047891	A	C	Serum metabolite levels	EFO_0005653	Yu B	24625756	African	2014	0.1	0.01442	4e-12	+	-	-	-	-	unit increase	NHGRI-EBI_GWAS_Catalog
	rs964184	C	G	Very low density lipoprotein cholesterol levels	EFO_0008317	Southam L	28548082	Mixed	2017	-0.242	0.03488	4e-12	-	-	-	-	-	unit increase	NHGRI-EBI_GWAS_Catalog
	rs867772	A	G	Total cholesterol	EFO_0004574	GLGC	20686565	Mixed	2010	-0.0376	0.0057	4.201e-12	-	100184	0	100184	46	Z-score	GLGC_TC_Mixed_2010
	rs867772	A	G	Total cholesterol	NCIT_C61032;NCIT_C105586	GLGC	20686565	Mixed	2010	NA	NA	4.201e-12	NA	100184	-	-	-	-	GRASP
	rs1972994	T	A	Smoking status: previous	EFO_0006527	Neale B	UKBB	European	2017	-0.008461	0.001221	4.21e-12	-	336024	118419	217605	1	risk diff	Neale-B_UKBB_EUR_2017
	rs7528419	A	G	Treatment with ezetimibe	EFO_0007056	Neale B	UKBB	European	2017	0.001557	0.0002248	4.366e-12	+	337159	1997	335162	1	risk diff	Neale-B_UKBB_EUR_2017
	rs1800588	C	T	Total cholesterol	EFO_0004574	Spracklen CN	28334899	East Asian	2017	-0.0705	0.0104	4.81e-12	-	21743	0	21743	13	IVNT	Spracklen-CN_Total-Cholesterol_EAS_2017
	rs964184	C	G	TriglyceridesHDL cholesterol ratio exam 1	NCIT_C121183;NCIT_C80171	Kathiresan S	19060906	European	2008	NA	NA	5.2e-12	NA	19840	-	-	-	-	GRASP
	rs58542926	C	T	Plateletcrit	EFO_0004586	Astle W	27863252	European	2016	-0.0479	0.006969	6.264e-12	-	173480	0	173480	2	IVNT	Astle-W_Blood-Cell-Traits_EUR_2016
	rs11127048	A	G	Myeloid white cell count	EFO_0004586	Astle W	27863252	European	2016	-0.02587	0.003765	6.31e-12	-	173480	0	173480	2	IVNT	Astle-W_Blood-Cell-Traits_EUR_2016
	rs1800588	C	T	Triglycerides	EFO_0004530	GLGC	24097068	European	2013	-0.0436	0.006	6.729e-12	-	89485	0	89485	60	IVNT	GLGC_TG_EUR_2013
	rs7528419	A	G	Vascular or heart problems diagnosed by doctor: angina	EFO_0000378	Neale B	UKBB	European	2017	0.003504	0.0005106	6.768e-12	+	336683	10618	326065	1	risk diff	Neale-B_UKBB_EUR_2017
	rs34726834	C	T	Systolic blood pressure	EFO_0006335	Neale B	UKBB	European	2017	0.01944	0.002839	7.474e-12	+	317754	0	317754	1	IVNT	Neale-B_UKBB_EUR_2017
	rs964184	C	G	Circulating vitamin E levels circulating alpha tocopherol concentrations	EFO_0004729	Major JM	21729881	European	2011	NA	NA	7.8e-12	NA	4014	-	-	-	-	GRASP
	rs964184	C	G	High light scatter reticulocyte count	EFO_0007986	Astle W	27863252	European	2016	0.036	0.005264	8e-12	+	-	-	-	-	unit decrease	NHGRI-EBI_GWAS_Catalog
	rs964184	C	G	Vitamin E levels	EFO_0004867	Major JM	21729881	European	2011	-0.04	0.005849	8e-12	-	-	-	-	-	unit increase	NHGRI-EBI_GWAS_Catalog
	rs964184	C	G	Vitamin E	CHEBI_18145	Major JM	21729881	European	2011	NA	NA	8e-12	NA	-	-	-	-	-	dbGaP
	rs964184	C	G	High light scatter reticulocyte count	EFO_0004586	Astle W	27863252	European	2016	-0.036	0.005266	8.155e-12	-	173480	0	173480	2	IVNT	Astle-W_Blood-Cell-Traits_EUR_2016
	rs532436	A	G	Treatment with cholesterol lowering medication	EFO_0007056	Neale B	UKBB	European	2017	0.009736	0.001426	8.592e-12	+	180203	22705	157498	1	risk diff	Neale-B_UKBB_EUR_2017
	rs58542926	C	T	Type II diabetes	EFO_0001360	DIAGRAM	26551672	European	2015	-0.1596	0.02326	8.6e-12	-	84780	27206	57574	23	log OR	DIAGRAM_T2D-METABO_EUR_2015
	rs34726834	C	T	Self-reported hypertension	EFO_0000537	Neale B	UKBB	European	2017	0.008383	0.001229	9.156e-12	+	337159	87690	249469	1	risk diff	Neale-B_UKBB_EUR_2017
	rs1800775	A	C	Blood metabolite levels	EFO_0005664	Shin SY	24816252	European	2014	0.013	0.00191	1e-11	+	-	-	-	-	unit increase	NHGRI-EBI_GWAS_Catalog
	rs532436	A	G	Impedance of arm left	-	Neale B	UKBB	European	2017	0.01498	0.002205	1.082e-11	+	331292	0	331292	1	IVNT	Neale-B_UKBB_EUR_2017
	rs804280	C	A	Diastolic blood pressure	EFO_0006336	Neale B	UKBB	European	2017	-0.01689	0.002494	1.275e-11	-	317756	0	317756	1	IVNT	Neale-B_UKBB_EUR_2017
	rs1047891	A	C	Weight	EFO_0004338	Neale B	UKBB	European	2017	0.0154	0.002282	1.493e-11	+	336227	0	336227	1	IVNT	Neale-B_UKBB_EUR_2017
	rs964184	C	G	HDL cholesterol	NCIT_C61041;NCIT_C105587	Waterworth DM	20864672	Mixed	2010	NA	NA	1.6e-11	NA	17243	-	-	-	-	GRASP
	rs532436	A	G	Coronary artery disease	EFO_0000378;EFO_0001645	CARDIoGRAMplusC4D	26343387	Mixed	2015	0.07881	0.0117	1.61e-11	+	184305	60801	123504	48	log OR	CARDIoGRAMplusC4D_CHD_Mixed_2015
	rs1047891	A	C	Illnesses of mother: heart disease	EFO_0003777	Neale B	UKBB	European	2017	-0.007248	0.001076	1.615e-11	-	311606	62065	249541	1	risk diff	Neale-B_UKBB_EUR_2017
	rs964184	C	G	HDL cholesterol	EFO_0004612	Waterworth DM	20864672	Mixed	2010	-0.03	0.004474	2e-11	-	-	-	-	-	unit decrease	NHGRI-EBI_GWAS_Catalog
	rs964184	C	G	Triglyceride levels	EFO_0004530	Southam L	28548082	Mixed	2017	-0.236	0.03519	2e-11	-	-	-	-	-	unit increase	NHGRI-EBI_GWAS_Catalog
	rs964184	C	G	Lipoproteins hdl	-	Waterworth DM	20864672	Mixed	2010	NA	NA	2e-11	NA	-	-	-	-	-	dbGaP
	rs804280	C	A	Neuroticism score	EFO_0007660	Neale B	UKBB	European	2017	0.05899	0.008809	2.147e-11	+	274108	0	274108	1	-	Neale-B_UKBB_EUR_2017
	rs1800775	A	C	Triglycerides	EFO_0004530	GLGC	20686565	Mixed	2010	-0.0377	0.0053	2.759e-11	-	96598	0	96598	46	Z-score	GLGC_TG_Mixed_2010
	rs1800775	A	C	Triglycerides	-	GLGC	20686565	Mixed	2010	NA	NA	2.759e-11	NA	100184	-	-	-	-	GRASP
	rs964184	C	G	High light scatter percentage of red cells	EFO_0004586	Astle W	27863252	European	2016	-0.03503	0.005266	2.887e-11	-	173480	0	173480	2	IVNT	Astle-W_Blood-Cell-Traits_EUR_2016
	rs964184	C	G	Soluble transferrin receptor	NCIT_C100438	Oexle K	21149283	European	2010	NA	NA	2.94e-11	NA	6616	-	-	-	-	GRASP
	rs964184	C	G	High light scatter reticulocyte percentage of red cells	EFO_0007986	Astle W	27863252	European	2016	0.03503	0.005271	3e-11	+	-	-	-	-	unit decrease	NHGRI-EBI_GWAS_Catalog
	rs17765311	A	C	Sitting height	EFO_0004339	Neale B	UKBB	European	2017	-0.01312	0.001977	3.191e-11	-	336172	0	336172	1	IVNT	Neale-B_UKBB_EUR_2017
	rs1800588	C	T	Age-related macular degeneration	EFO_0001365	Fritsche LG	26691988	European	2015	NA	NA	3.23e-11	+	33976	16144	17832	26	log OR	Fritsche-L_AMD_EUR_2016
	rs964184	C	G	Mean platelet volume	EFO_0004586	Astle W	27863252	European	2016	-0.03519	0.005313	3.511e-11	-	173480	0	173480	2	IVNT	Astle-W_Blood-Cell-Traits_EUR_2016
	rs964184	C	G	Red cell distribution width	EFO_0004586	Astle W	27863252	European	2016	0.03438	0.005198	3.722e-11	+	173480	0	173480	2	IVNT	Astle-W_Blood-Cell-Traits_EUR_2016
	rs804280	C	A	Systolic blood pressure	EFO_0006335	Neale B	UKBB	European	2017	-0.01649	0.002493	3.763e-11	-	317754	0	317754	1	IVNT	Neale-B_UKBB_EUR_2017
	rs964184	C	G	Mean platelet volume	EFO_0004584	Astle W	27863252	European	2016	0.03519	0.005329	4e-11	+	-	-	-	-	unit decrease	NHGRI-EBI_GWAS_Catalog
	rs964184	C	G	Red cell distribution width	EFO_0005192	Astle W	27863252	European	2016	0.03438	0.005206	4e-11	+	-	-	-	-	unit increase	NHGRI-EBI_GWAS_Catalog
	rs804280	C	A	Body mass index	EFO_0004340	Neale B	UKBB	European	2017	-0.01606	0.002435	4.267e-11	-	336107	0	336107	1	IVNT	Neale-B_UKBB_EUR_2017
	rs867772	A	G	Granulocyte percentage of myeloid white cells	EFO_0004586	Astle W	27863252	European	2016	0.02527	0.003835	4.437e-11	+	173480	0	173480	2	IVNT	Astle-W_Blood-Cell-Traits_EUR_2016
	rs73015021	A	G	Coronary artery disease	EFO_0000378;EFO_0001645	CARDIoGRAMplusC4D	26343387	Mixed	2015	0.1032	0.01569	4.64e-11	+	184305	60801	123504	48	log OR	CARDIoGRAMplusC4D_CHD_Mixed_2015
	rs532436	A	G	High grade serous ovarian cancer	EFO_1001516	Phelan M	28346442	European	2017	0.1291	0.01955	4.646e-11	+	53978	13037	40941	63	log OR	Phelan-M_HGSOC_EUR_2017
	rs867772	A	G	Total cholesterol	EFO_0004574	GLGC	24097068	European	2013	-0.0382	0.0056	5.036e-11	-	94595	0	94595	60	IVNT	GLGC_TC_EUR_2013
	rs1972994	T	A	Suffer from nerves	-	Neale B	UKBB	European	2017	0.007008	0.001067	5.16e-11	+	325248	69352	255896	1	risk diff	Neale-B_UKBB_EUR_2017
	rs532436	A	G	Diastolic blood pressure	EFO_0006336	Neale B	UKBB	European	2017	-0.02067	0.003158	5.976e-11	-	317756	0	317756	1	IVNT	Neale-B_UKBB_EUR_2017
	rs532436	A	G	Peak expiratory flow	EFO_0009718	Neale B	UKBB	European	2017	-0.01818	0.002778	5.984e-11	-	307638	0	307638	1	IVNT	Neale-B_UKBB_EUR_2017
	rs964184	C	G	Triglycerides exam 1	-	Kathiresan S	19060906	European	2008	NA	NA	6.4e-11	NA	19840	-	-	-	-	GRASP
	rs1972994	T	A	Body mass index	EFO_0004340	Neale B	UKBB	European	2017	-0.01647	0.002522	6.535e-11	-	336107	0	336107	1	IVNT	Neale-B_UKBB_EUR_2017
	rs7528419	A	G	Illnesses of father: heart disease	EFO_0003777	Neale B	UKBB	European	2017	0.009495	0.001457	7.289e-11	+	298237	97385	200852	1	risk diff	Neale-B_UKBB_EUR_2017
	rs532436	A	G	Arm fat percentage left	-	Neale B	UKBB	European	2017	0.01538	0.002363	7.575e-11	+	331198	0	331198	1	IVNT	Neale-B_UKBB_EUR_2017
	rs804280	C	A	Red cell distribution width	EFO_0004586	Astle W	27863252	European	2016	-0.02328	0.003577	7.637e-11	-	173480	0	173480	2	IVNT	Astle-W_Blood-Cell-Traits_EUR_2016
	rs964184	C	G	Lipoprotein associated phospholipase A2 activity and mass	EFO_0004746	Grallert H	22003152	European	2011	0.032	0.004923	8e-11	+	-	-	-	-	unit decrease	NHGRI-EBI_GWAS_Catalog
	rs964184	C	G	1 alkyl 2 acetylglycerophosphocholine esterase	-	Grallert H	22003152	European	2011	NA	NA	8e-11	NA	-	-	-	-	-	dbGaP
	rs964184	C	G	Lp2 activity	EFO_0007733	Grallert H	22003152	European	2011	NA	NA	8.37e-11	NA	13664	-	-	-	-	GRASP
	rs1800775	A	C	Total cholesterol	NCIT_C61032;NCIT_C105586	Asselbergs	23063622	European	2012	NA	NA	8.38e-11	NA	66240	-	-	-	-	GRASP
	rs7828742	A	G	Hair or balding pattern: pattern 4	EFO_0007822	Neale B	UKBB	European	2017	0.009245	0.001426	8.905e-11	+	154988	28389	126599	1	risk diff	Neale-B_UKBB_EUR_2017
	rs1229984	T	C	Leg fat mass right	-	Neale B	UKBB	European	2017	-0.04248	0.006558	9.373e-11	-	331293	0	331293	1	IVNT	Neale-B_UKBB_EUR_2017
	rs7528419	A	G	High density lipoprotein	EFO_0004612	GLGC	24097068	European	2013	-0.0343	0.0051	9.55e-11	-	128105	0	128105	60	IVNT	GLGC_HDL_EUR_2013
	rs804280	C	A	Platelet distribution width	EFO_0004586	Astle W	27863252	European	2016	-0.02353	0.003636	9.679e-11	-	173480	0	173480	2	IVNT	Astle-W_Blood-Cell-Traits_EUR_2016
	rs964184	C	G	Total cholesterol	NCIT_C61032;NCIT_C105586	CARDIoGRAM	21378990	European	2011	NA	NA	9.84e-11	NA	86995	-	-	-	-	GRASP
	rs1047891	A	C	Mean corpuscular hemoglobin	EFO_0004527	Astle W	27863252	European	2016	0.02439	0.003771	1e-10	+	-	-	-	-	unit increase	NHGRI-EBI_GWAS_Catalog
	rs1047891	A	C	Mean corpuscular volume	EFO_0004526	Astle W	27863252	European	2016	0.02424	0.003749	1e-10	+	-	-	-	-	unit increase	NHGRI-EBI_GWAS_Catalog
	rs62007299	A	G	Height	EFO_0004339	Neale B	UKBB	European	2017	-0.01233	0.001907	1.018e-10	-	336474	0	336474	1	IVNT	Neale-B_UKBB_EUR_2017
	rs17765311	A	C	Height	EFO_0004339	Neale B	UKBB	European	2017	-0.01174	0.001817	1.036e-10	-	336474	0	336474	1	IVNT	Neale-B_UKBB_EUR_2017
	rs532436	A	G	Impedance of arm right	-	Neale B	UKBB	European	2017	0.01415	0.002196	1.179e-10	+	331279	0	331279	1	IVNT	Neale-B_UKBB_EUR_2017
	rs964184	C	G	Metabolic syndrome domains Atherogenic Dyslipidemia PC1	NCIT_C84442	Avery	22022282	Mixed	2011	NA	NA	1.2e-10	NA	25755	-	-	-	-	GRASP
	rs1047891	A	C	Mean corpuscular hemoglobin	EFO_0004586	Astle W	27863252	European	2016	0.02439	0.00379	1.234e-10	+	173480	0	173480	2	IVNT	Astle-W_Blood-Cell-Traits_EUR_2016
	rs532436	A	G	Medication for cholesterol, blood pressure or diabetes: cholesterol lowering medication	EFO_0007056	Neale B	UKBB	European	2017	0.01249	0.001945	1.362e-10	+	154702	35840	118862	1	risk diff	Neale-B_UKBB_EUR_2017
	rs1047891	A	C	Mean corpuscular volume	EFO_0004586	Astle W	27863252	European	2016	0.02424	0.003779	1.398e-10	+	173480	0	173480	2	IVNT	Astle-W_Blood-Cell-Traits_EUR_2016
	rs1972994	T	A	Impedance of leg left	-	Neale B	UKBB	European	2017	0.01488	0.002326	1.578e-10	+	331296	0	331296	1	IVNT	Neale-B_UKBB_EUR_2017
	rs111529171	C	G	Self-reported high cholesterol	EFO_0008111	Neale B	UKBB	European	2017	0.006187	0.0009689	1.709e-10	+	337159	41296	295863	1	risk diff	Neale-B_UKBB_EUR_2017
	rs964184	C	G	Sum eosinophil basophil counts	EFO_0004586	Astle W	27863252	European	2016	0.03345	0.005243	1.771e-10	+	173480	0	173480	2	IVNT	Astle-W_Blood-Cell-Traits_EUR_2016
	rs964184	C	G	Phospholipid levels plasma	EFO_0004639	Demirkan A	22359512	European	2012	NA	NA	2e-10	NA	-	-	-	-	-	NHGRI-EBI_GWAS_Catalog
	rs964184	C	G	High density lipoprotein	EFO_0004612	Prins B	28887542	European	2017	0.14	0.02	2e-10	+	9961	0	9961	1	IVNT	Prins-B_HDL_EUR_2017
	rs964184	C	G	Phospholipids	NCIT_C70561	Demirkan A	22359512	European	2012	NA	NA	2e-10	NA	-	-	-	-	-	dbGaP
	rs11127048	A	G	Red cell distribution width	EFO_0004586	Astle W	27863252	European	2016	0.02353	0.003702	2.08e-10	+	173480	0	173480	2	IVNT	Astle-W_Blood-Cell-Traits_EUR_2016
	rs532436	A	G	Heel bone mineral density	EFO_0009270	Neale B	UKBB	European	2017	-0.02539	0.004006	2.326e-10	-	194398	0	194398	1	IVNT	Neale-B_UKBB_EUR_2017
	rs804280	C	A	Worrier or anxious feelings	EFO_0009863	Neale B	UKBB	European	2017	0.00773	0.001222	2.537e-10	+	328717	186559	142158	1	risk diff	Neale-B_UKBB_EUR_2017
	rs964184	C	G	Circulating a tocopherol concentrations in men	-	Major JM	22437554	European	2012	NA	NA	2.7e-10	NA	2112	-	-	-	-	GRASP
	rs532436	A	G	Treatment with warfarin	EFO_0007056	Neale B	UKBB	European	2017	0.001973	0.0003129	2.843e-10	+	337159	3404	333755	1	risk diff	Neale-B_UKBB_EUR_2017
	rs11127048	A	G	Lymphocyte count	EFO_0004586	Astle W	27863252	European	2016	-0.02373	0.003764	2.873e-10	-	173480	0	173480	2	IVNT	Astle-W_Blood-Cell-Traits_EUR_2016
	rs1229984	T	C	Systolic blood pressure	EFO_0006335	Neale B	UKBB	European	2017	-0.05189	0.008257	3.294e-10	-	317754	0	317754	1	IVNT	Neale-B_UKBB_EUR_2017
	rs1800588	C	T	HDL cholesterol medium lipoprotein fraction concentration	EFO_0004612	Chasman DI	19936222	European	2009	NA	NA	3.4e-10	NA	17296	-	-	-	-	GRASP
	rs532436	A	G	Serous invasive ovarian cancer	EFO_1001516	Phelan M	28346442	European	2017	0.1199	0.01905	3.426e-10	+	54990	14049	40941	63	log OR	Phelan-M_Serous-Invasive-Ovarian-Cancer_EUR_2017
	rs1972994	T	A	Impedance of leg right	-	Neale B	UKBB	European	2017	0.01448	0.002308	3.535e-10	+	331301	0	331301	1	IVNT	Neale-B_UKBB_EUR_2017
	rs7528419	A	G	Treatment with aspirin	EFO_0007056	Neale B	UKBB	European	2017	0.006148	0.0009882	4.915e-10	+	337159	45012	292147	1	risk diff	Neale-B_UKBB_EUR_2017
	rs867772	A	G	Monocyte percentage of white cells	EFO_0004586	Astle W	27863252	European	2016	-0.02376	0.003824	5.175e-10	-	173480	0	173480	2	IVNT	Astle-W_Blood-Cell-Traits_EUR_2016
	rs1800588	C	T	APOA1 apolipoprotein AI	NCIT_C116417;NCIT_C74733;NCIT_C116419	Talmud	19913121	European	2009	NA	NA	5.38e-10	NA	5059	-	-	-	-	GRASP
	rs1972994	T	A	Number of children fathered	-	Neale B	UKBB	European	2017	-0.01908	0.003075	5.415e-10	-	154888	0	154888	1	-	Neale-B_UKBB_EUR_2017
	rs7528419	A	G	Total cholesterol	EFO_0004574	Prins B	28887542	European	2017	0.11	0.02	5.425e-10	+	9961	0	9961	1	IVNT	Prins-B_Total-Cholesterol_EUR_2017
	rs62007299	A	G	Type II diabetes	EFO_0001360	DIAGRAM	28566273	European	2017	0.082	0.013	5.9e-10	+	159208	26676	132532	18	log OR	DIAGRAM_T2D_EUR_2017
	rs1800775	A	C	Coronary artery disease	EFO_0000378	van der Harst P	29212778	Mixed	2018	0.0405	0.006542	6e-10	+	-	-	-	-	unit decrease	NHGRI-EBI_GWAS_Catalog
	rs867772	A	G	Low density lipoprotein	EFO_0004611	GLGC	20686565	Mixed	2010	-0.0336	0.0057	6.367e-10	-	95454	0	95454	46	Z-score	GLGC_LDL_Mixed_2010
	rs867772	A	G	LDL cholesterol	EFO_0004195	GLGC	20686565	Mixed	2010	NA	NA	6.367e-10	NA	100184	-	-	-	-	GRASP
	rs532436	A	G	Forced expiratory volume in 1-second	EFO_0004314	Neale B	UKBB	European	2017	-0.01652	0.002673	6.433e-10	-	307638	0	307638	1	IVNT	Neale-B_UKBB_EUR_2017
	rs532436	A	G	Arm fat percentage right	-	Neale B	UKBB	European	2017	0.01467	0.002375	6.458e-10	+	331249	0	331249	1	IVNT	Neale-B_UKBB_EUR_2017
	rs58542926	C	T	Treatment with atorvastatin	EFO_0007056	Neale B	UKBB	European	2017	0.004837	0.0007865	7.763e-10	+	337159	10167	326992	1	risk diff	Neale-B_UKBB_EUR_2017
	rs964184	C	G	Coronary heart disease or coronary artery disease	EFO_0001645	Grallert H	22003152	European	2011	NA	NA	8e-10	NA	13664	-	-	-	-	GRASP
	rs58542926	C	T	Leg fat-free mass right	-	Neale B	UKBB	European	2017	0.01858	0.003024	8.018e-10	+	331285	0	331285	1	IVNT	Neale-B_UKBB_EUR_2017
	rs964184	C	G	Coronary artery disease	EFO_0000378;EFO_0001645	CARDIoGRAM	21378990	European	2011	-0.126	0.0205	8.02e-10	-	82562	21011	61551	14	log OR	CARDIoGRAM_CHD_EUR_2011
	rs1047891	A	C	High density lipoprotein	EFO_0004612	GLGC	24097068	European	2013	-0.0269	0.0039	8.73e-10	-	182043	0	182043	60	IVNT	GLGC_HDL_EUR_2013
	rs964184	C	G	Eosinophil count	EFO_0004586	Astle W	27863252	European	2016	0.03209	0.005237	8.88e-10	+	173480	0	173480	2	IVNT	Astle-W_Blood-Cell-Traits_EUR_2016
	rs1047891	A	C	HDL cholesterol	EFO_0004612	GLGC	24097068	European	2013	0.027	0.004407	9e-10	+	-	-	-	-	unit decrease	NHGRI-EBI_GWAS_Catalog
	rs964184	C	G	Coronary artery disease or large artery stroke	EFO_0005524;EFO_0001645	Dichgans M	24262325	Unspecified	2013	NA	NA	9e-10	NA	-	-	-	-	-	NHGRI-EBI_GWAS_Catalog
	rs1229984	T	C	Leg fat mass left	-	Neale B	UKBB	European	2017	-0.03966	0.006483	9.531e-10	-	331275	0	331275	1	IVNT	Neale-B_UKBB_EUR_2017
	rs1229984	T	C	Oral cavity cancer	EFO_0005570	Lesseur C	27749845	Mixed	2016	-0.556	0.09101	1e-09	-	-	-	-	-	log OR	NHGRI-EBI_GWAS_Catalog
	rs964184	C	G	Postprandial triglyceride response to high fat diet meal	EFO_0007684;EFO_0007681	Wojczynski MK	26256467	European	2015	0.3023	0.04948	1e-09	+	-	-	-	-	unit decrease	NHGRI-EBI_GWAS_Catalog
	rs964184	C	G	Treatment with bezafibrate	EFO_0007056	Neale B	UKBB	European	2017	-0.0006639	0.0001088	1.049e-09	-	337159	309	336850	1	risk diff	Neale-B_UKBB_EUR_2017
	rs77924615	A	G	No treatment with medication for cholesterol, blood pressure, diabetes, or take exogenous hormones	EFO_0007056	Neale B	UKBB	European	2017	0.0119	0.001952	1.076e-09	+	180203	124239	55964	1	risk diff	Neale-B_UKBB_EUR_2017
	rs1047891	A	C	Systolic blood pressure	EFO_0006335	Neale B	UKBB	European	2017	-0.01612	0.002646	1.104e-09	-	317754	0	317754	1	IVNT	Neale-B_UKBB_EUR_2017
	rs58542926	C	T	Leg predicted mass right	-	Neale B	UKBB	European	2017	0.01829	0.003004	1.144e-09	+	331285	0	331285	1	IVNT	Neale-B_UKBB_EUR_2017
	rs964184	C	G	Coronary artery disease	EFO_0000378	Waterworth DM	20864672	Mixed	2010	NA	NA	1.2e-09	NA	17243	-	-	-	-	GRASP
	rs1800775	A	C	HDL cholesterol mmoll	NCIT_C61041;NCIT_C105587	Sabatti C	19060910	European	2008	NA	NA	1.32e-09	NA	4763	-	-	-	-	GRASP
	rs73015021	A	G	Total cholesterol	EFO_0004574	Prins B	28887542	European	2017	0.14	0.02	1.347e-09	+	9961	0	9961	1	IVNT	Prins-B_Total-Cholesterol_EUR_2017
	rs77924615	A	G	Medication for cholesterol, blood pressure or diabetes: blood pressure medication	EFO_0007056	Neale B	UKBB	European	2017	-0.01196	0.001973	1.361e-09	-	154702	38548	116154	1	risk diff	Neale-B_UKBB_EUR_2017
	rs532436	A	G	Treatment with simvastatin	EFO_0007056	Neale B	UKBB	European	2017	0.005989	0.0009901	1.458e-09	+	337159	38492	298667	1	risk diff	Neale-B_UKBB_EUR_2017
	rs1800588	C	T	LDL cholesterol small lipoprotein fraction concentration in fasting sample	EFO_0004195	Chasman DI	19936222	European	2009	NA	NA	1.5e-09	NA	17296	-	-	-	-	GRASP
	rs804280	C	A	Vascular or heart problems diagnosed by doctor: high blood pressure	EFO_0004325	Neale B	UKBB	European	2017	-0.006612	0.001095	1.554e-09	-	336683	91033	245650	1	risk diff	Neale-B_UKBB_EUR_2017
	rs1972994	T	A	Hand grip strength left	EFO_0006941	Neale B	UKBB	European	2017	-0.0111	0.001839	1.575e-09	-	335821	0	335821	1	IVNT	Neale-B_UKBB_EUR_2017
	rs7528419	A	G	Medication for pain relief, constipation, heartburn: aspirin	EFO_0007056	Neale B	UKBB	European	2017	0.006126	0.001015	1.597e-09	+	333581	46946	286635	1	risk diff	Neale-B_UKBB_EUR_2017
	rs11127048	A	G	Type II diabetes	EFO_0001360	DIAGRAM	26551672	European	2015	0.08066	0.01341	1.6e-09	+	84780	27206	57574	23	log OR	DIAGRAM_T2D-METABO_EUR_2015
	rs532436	A	G	Impedance of leg right	-	Neale B	UKBB	European	2017	-0.01704	0.002825	1.613e-09	-	331301	0	331301	1	IVNT	Neale-B_UKBB_EUR_2017
	rs532436	A	G	Platelet distribution width	EFO_0004586	Astle W	27863252	European	2016	-0.02792	0.004633	1.684e-09	-	173480	0	173480	2	IVNT	Astle-W_Blood-Cell-Traits_EUR_2016
	rs1047891	A	C	Plateletcrit	EFO_0004586	Astle W	27863252	European	2016	-0.0236	0.003921	1.773e-09	-	173480	0	173480	2	IVNT	Astle-W_Blood-Cell-Traits_EUR_2016
	rs73015021	A	G	No treatment with medication for cholesterol, blood pressure, diabetes, or take exogenous hormones	EFO_0007056	Neale B	UKBB	European	2017	-0.01431	0.002382	1.884e-09	-	180203	124239	55964	1	risk diff	Neale-B_UKBB_EUR_2017
	rs77924615	A	G	Glomerular filtration rate	EFO_0005208	Mahajan A	27588450	Mixed	2016	-1.3	0.2167	2e-09	-	-	-	-	-	unit decrease	NHGRI-EBI_GWAS_Catalog
	rs532436	A	G	Coronary artery disease	EFO_0000378;EFO_0001645	Nelson CP	28714975	Mixed	2017	0.06196	0.01034	2.11e-09	+	148715	10801	137914	1	log OR	Nelson-CP_CAD_Mixed_2017
	rs964184	C	G	Coronary artery disease	EFO_0000378;EFO_0001645	van der Harst P	29212778	Mixed	2018	-0.06037	0.0101	2.2e-09	-	296525	34541	261984	1	log OR	van-der-Harst-P_CAD-UKBB_Mixed_2018
	rs62007299	A	G	Impedance of arm left	-	Neale B	UKBB	European	2017	-0.01132	0.001895	2.306e-09	-	331292	0	331292	1	IVNT	Neale-B_UKBB_EUR_2017
	rs1047891	A	C	log eGFR creatinine	EFO_0005208	CKDGen	20383146	European	2010	NA	NA	2.4e-09	-	67093	0	67093	20	ml/min/1.73m2	CKDGen_eGFRcrea_EUR_2010
	rs7528419	A	G	LDL cholesterol	EFO_0004195	Talmud	19913121	European	2009	NA	NA	2.41e-09	NA	5059	-	-	-	-	GRASP
	rs1972994	T	A	Leg fat mass left	-	Neale B	UKBB	European	2017	-0.01203	0.002016	2.436e-09	-	331275	0	331275	1	IVNT	Neale-B_UKBB_EUR_2017
	rs804280	C	A	Self-reported hypertension	EFO_0000537	Neale B	UKBB	European	2017	-0.006428	0.00108	2.666e-09	-	337159	87690	249469	1	risk diff	Neale-B_UKBB_EUR_2017
	rs1972994	T	A	Leg fat mass right	-	Neale B	UKBB	European	2017	-0.01213	0.002039	2.73e-09	-	331293	0	331293	1	IVNT	Neale-B_UKBB_EUR_2017
	rs964184	C	G	Treatment with lipitor 10mg tablet	EFO_0007056	Neale B	UKBB	European	2017	-0.001782	0.0002998	2.76e-09	-	337159	2361	334798	1	risk diff	Neale-B_UKBB_EUR_2017
	rs532436	A	G	Vascular or heart problems diagnosed by doctor: high blood pressure	EFO_0004325	Neale B	UKBB	European	2017	-0.008254	0.001389	2.804e-09	-	336683	91033	245650	1	risk diff	Neale-B_UKBB_EUR_2017
	rs532436	A	G	Illnesses of father: heart disease	EFO_0003777	Neale B	UKBB	European	2017	0.009259	0.001559	2.874e-09	+	298237	97385	200852	1	risk diff	Neale-B_UKBB_EUR_2017
	rs1800775	A	C	VLDL cholesterol total lipoprotein fraction concentration in fasting sample	EFO_0008317	Chasman DI	19936222	European	2009	NA	NA	2.9e-09	NA	17296	-	-	-	-	GRASP
	rs1800775	A	C	Lipid traits	EFO_0004611	Wu Y	24023260	Filipino	2013	0.04	0.006744	3e-09	+	-	-	-	-	unit increase	NHGRI-EBI_GWAS_Catalog
	rs964184	C	G	Triglycerides	-	Asselbergs	23063622	European	2012	NA	NA	3.48e-09	NA	66240	-	-	-	-	GRASP
	rs964184	C	G	Treatment with rosuvastatin	EFO_0007056	Neale B	UKBB	European	2017	-0.001661	0.0002821	3.89e-09	-	337159	2089	335070	1	risk diff	Neale-B_UKBB_EUR_2017
	rs12317268	A	G	Statin induced myopathy	CHEBI_87631	Link E	18650507	European	2008	NA	NA	4e-09	NA	175	-	-	-	-	GRASP
	rs12123821	C	T	Doctor diagnosed asthma	EFO_0000270	Neale B	UKBB	European	2017	-0.02243	0.003815	4.139e-09	-	83529	10589	72940	1	risk diff	Neale-B_UKBB_EUR_2017
	rs532436	A	G	Ferritin	EFO_0007901;EFO_0004459	Prins B	28887542	European	2017	-0.11	0.02	4.142e-09	-	9961	0	9961	1	ug/l	Prins-B_Ferritin_EUR_2017
	rs58542926	C	T	Leg predicted mass left	-	Neale B	UKBB	European	2017	0.01766	0.003004	4.164e-09	+	331253	0	331253	1	IVNT	Neale-B_UKBB_EUR_2017
	rs58542926	C	T	Leg fat-free mass left	-	Neale B	UKBB	European	2017	0.01777	0.003025	4.291e-09	+	331258	0	331258	1	IVNT	Neale-B_UKBB_EUR_2017
	rs1047891	A	C	Eosinophil percentage of white cells	EFO_0004586	Astle W	27863252	European	2016	0.02241	0.003816	4.292e-09	+	173480	0	173480	2	IVNT	Astle-W_Blood-Cell-Traits_EUR_2016
	rs532436	A	G	Forced vital capacity	EFO_0004312	Neale B	UKBB	European	2017	-0.01487	0.002534	4.44e-09	-	307638	0	307638	1	IVNT	Neale-B_UKBB_EUR_2017
	rs867772	A	G	Low density lipoprotein	EFO_0004611	GLGC	24097068	European	2013	-0.0346	0.0058	4.553e-09	-	89888	0	89888	60	IVNT	GLGC_LDL_EUR_2013
	rs1047891	A	C	Homocysteine levels	EFO_0004578	Lange LA	20154341	Filipino	2010	0.05	0.008551	5e-09	+	-	-	-	-	increase in logHcy	NHGRI-EBI_GWAS_Catalog
	rs1047891	A	C	Homocysteine	CHEBI_17230;NCIT_C105949	Lange LA	20154341	Filipino	2010	NA	NA	5e-09	NA	-	-	-	-	-	dbGaP
	rs532436	A	G	Sum eosinophil basophil counts	EFO_0004586	Astle W	27863252	European	2016	-0.02682	0.004603	5.631e-09	-	173480	0	173480	2	IVNT	Astle-W_Blood-Cell-Traits_EUR_2016
	rs7528419	A	G	Angina pectoris	EFO_1001375	Neale B	UKBB	European	2017	0.002028	0.000348	5.64e-09	+	337199	4837	332362	1	risk diff	Neale-B_UKBB_EUR_2017
	rs804280	C	A	Irritability	EFO_0009594	Neale B	UKBB	European	2017	0.006565	0.001131	6.444e-09	+	322668	90282	232386	1	risk diff	Neale-B_UKBB_EUR_2017
	rs1229984	T	C	Leg fat percentage right	-	Neale B	UKBB	European	2017	-0.03015	0.005195	6.535e-09	-	331296	0	331296	1	IVNT	Neale-B_UKBB_EUR_2017
	rs964184	C	G	Vitamin E alpha tocopherol	NCIT_C103350;NCIT_C74963	Wood	23696881	Mixed	2013	NA	NA	6.66e-09	NA	1210	-	-	-	-	GRASP
	rs73015021	A	G	Illnesses of father: none of the above, group 1	-	Neale B	UKBB	European	2017	-0.01127	0.001943	6.751e-09	-	294791	109206	185585	1	risk diff	Neale-B_UKBB_EUR_2017
	rs964184	C	G	Metabolic syndrome in subjects without diabetes	-	Kristiansson K	22399527	European	2012	NA	NA	7.23e-09	NA	10564	-	-	-	-	GRASP
	rs532436	A	G	Invasive ovarian cancer	EFO_1001516	Phelan M	28346442	European	2017	0.09608	0.0166	7.28e-09	+	63347	22406	40941	63	log OR	Phelan-M_Invasive-ovarian-cancer_EUR_2017
	rs2909218	C	T	Reticulocyte fraction of red cells	EFO_0004586	Astle W	27863252	European	2016	0.02587	0.004475	7.407e-09	+	173480	0	173480	2	IVNT	Astle-W_Blood-Cell-Traits_EUR_2016
	rs6127099	A	T	Self-reported kidney stone or ureter stone/bladder stone	EFO_0003845	Neale B	UKBB	European	2017	0.001428	0.000247	7.449e-09	+	337159	2694	334465	1	risk diff	Neale-B_UKBB_EUR_2017
	rs1047891	A	C	Chronic kidney disease	EFO_0003884	CKDGen	26831199	European	2016	0.1	0.018	7.5e-09	+	117165	12385	104780	43	log OR	CKDGen_CKD_EUR_2016
	rs73015021	A	G	Vascular or heart problems diagnosed by doctor: angina	EFO_0000378	Neale B	UKBB	European	2017	0.003786	0.0006554	7.609e-09	+	336683	10618	326065	1	risk diff	Neale-B_UKBB_EUR_2017
	rs1047891	A	C	Chronic kidney disease	EFO_0003884	CKDGen	26831199	European	2016	0.1044	0.01809	8e-09	+	-	-	-	-	log OR	NHGRI-EBI_GWAS_Catalog
	rs12123821	C	T	Plantar warts	EFO_0008406	Tian C	28928442	European	2017	NA	NA	8e-09	NA	-	-	-	-	unit decrease	NHGRI-EBI_GWAS_Catalog
	rs7528419	A	G	Lipoprotein associated phospholipase A2 activity change in response to darapladib treatment in cardiovascular disease	EFO_0008395;EFO_0005672;EFO_0008432;EFO_0001645	Yeo A	28753643	Mixed	2017	-0.4227	0.07328	8e-09	-	-	-	-	-	unit decrease	NHGRI-EBI_GWAS_Catalog
	rs7528419	A	G	APOB apolipoprotein B	NCIT_C74734;NCIT_C106032;NCIT_C106030	Talmud	19913121	European	2009	NA	NA	8.09e-09	NA	5059	-	-	-	-	GRASP
	rs73015021	A	G	Medication for pain relief, constipation, heartburn: aspirin	EFO_0007056	Neale B	UKBB	European	2017	0.007503	0.001303	8.497e-09	+	333581	46946	286635	1	risk diff	Neale-B_UKBB_EUR_2017
	rs1047891	A	C	Fibrinogen	EFO_0004623	Danik JS	20031577	European	2009	4.84	0.8419	9e-09	+	-	-	-	-	mg/dl decrease	NHGRI-EBI_GWAS_Catalog
	rs1047891	A	C	Fibrinogen	NCIT_C25736	Danik JS	20031577	European	2009	NA	NA	9e-09	NA	-	-	-	-	-	dbGaP
	rs1229984	T	C	Oropharynx cancer	EFO_1001931	Lesseur C	27749845	Mixed	2016	-0.6055	0.1053	9e-09	-	-	-	-	-	log OR	NHGRI-EBI_GWAS_Catalog
	rs7528419	A	G	HDL cholesterol	NCIT_C61041;NCIT_C105587	Asselbergs	23063622	European	2012	NA	NA	9.02e-09	NA	66240	-	-	-	-	GRASP
	rs964184	C	G	Triglycerides	-	Wood	23696881	Mixed	2013	NA	NA	9.03e-09	NA	1210	-	-	-	-	GRASP
	rs964184	C	G	Total cholesterol to HDL cholesterol ratio	NCIT_C80171;NCIT_C120644	Kathiresan S	19060906	European	2008	NA	NA	9.2e-09	NA	19840	-	-	-	-	GRASP
	rs58542926	C	T	Vitamin E alpha tocopherol	NCIT_C103350;NCIT_C74963	Wood	23696881	Mixed	2013	NA	NA	9.38e-09	NA	1210	-	-	-	-	GRASP
	rs1047891	A	C	Pain type experienced in last month: headache	EFO_0003843	Neale B	UKBB	European	2017	0.00598	0.001042	9.612e-09	+	336650	66967	269683	1	risk diff	Neale-B_UKBB_EUR_2017
	rs7528419	A	G	Treatment with lipitor 10mg tablet	EFO_0007056	Neale B	UKBB	European	2017	0.001401	0.0002443	9.735e-09	+	337159	2361	334798	1	risk diff	Neale-B_UKBB_EUR_2017
	rs804280	C	A	Comparative body size at age 10	-	Neale B	UKBB	European	2017	-0.009662	0.001685	9.837e-09	-	331693	0	331693	1	-	Neale-B_UKBB_EUR_2017
	rs532436	A	G	Forced expiratory volume in 1-second, best measure	EFO_0004314	Neale B	UKBB	European	2017	-0.01683	0.002937	9.995e-09	-	255492	0	255492	1	IVNT	Neale-B_UKBB_EUR_2017
	rs1800775	A	C	Low density lipoprotein	EFO_0004611	GLGC	20686565	Mixed	2010	-0.0304	0.0057	1.025e-08	-	95454	0	95454	46	Z-score	GLGC_LDL_Mixed_2010
	rs1800775	A	C	LDL cholesterol	EFO_0004195	GLGC	20686565	Mixed	2010	NA	NA	1.025e-08	NA	100184	-	-	-	-	GRASP
	rs1229984	T	C	Whole body fat mass	-	Neale B	UKBB	European	2017	-0.04542	0.008004	1.398e-08	-	330762	0	330762	1	IVNT	Neale-B_UKBB_EUR_2017
	rs71383766	C	T	Mean corpuscular hemoglobin	EFO_0004586	Astle W	27863252	European	2016	0.02011	0.003555	1.547e-08	+	173480	0	173480	2	IVNT	Astle-W_Blood-Cell-Traits_EUR_2016
	rs73015021	A	G	Treatment with aspirin	EFO_0007056	Neale B	UKBB	European	2017	0.007173	0.001268	1.556e-08	+	337159	45012	292147	1	risk diff	Neale-B_UKBB_EUR_2017
	rs1229984	T	C	Former alcohol drinker	EFO_0004329	Neale B	UKBB	European	2017	-0.08225	0.01455	1.613e-08	-	21894	11518	10376	1	risk diff	Neale-B_UKBB_EUR_2017
	rs1047891	A	C	Eosinophil percentage of granulocytes	EFO_0004586	Astle W	27863252	European	2016	0.02165	0.003833	1.629e-08	+	173480	0	173480	2	IVNT	Astle-W_Blood-Cell-Traits_EUR_2016
	rs17765311	A	C	Body mass index	EFO_0004340	Neale B	UKBB	European	2017	0.01427	0.00253	1.714e-08	+	336107	0	336107	1	IVNT	Neale-B_UKBB_EUR_2017
	rs1229984	T	C	Alcohol consumption	EFO_0004329	Kapoor M	23743675	European	2013	NA	NA	2e-08	NA	-	-	-	-	-	NHGRI-EBI_GWAS_Catalog
	rs2229742	G	C	Birth weight	EFO_0004344	Horikoshi M	27680694	Mixed	2016	0.0337	0.006005	2e-08	+	-	-	-	-	unit increase	NHGRI-EBI_GWAS_Catalog
	rs964184	C	G	Coronary artery disease	EFO_0000378	GLGC	20686565	Mixed	2010	NA	NA	2e-08	NA	100184	-	-	-	-	GRASP
	rs12123821	C	T	Wheeze or whistling in the chest in last year	EFO_0009715	Neale B	UKBB	European	2017	-0.01303	0.002322	2.004e-08	-	331257	68531	262726	1	risk diff	Neale-B_UKBB_EUR_2017
	rs11264360	A	T	Crohns disease	EFO_0000384	IBDGC	26192919	European	2015	0.1575	0.0281	2.083e-08	+	20883	5956	14927	7	log OR	IBDGC_Chrons-Disease_EUR_2015
	rs1972994	T	A	Arm fat mass left	-	Neale B	UKBB	European	2017	-0.01401	0.0025	2.102e-08	-	331164	0	331164	1	IVNT	Neale-B_UKBB_EUR_2017
	rs7528419	A	G	Vascular or heart problems diagnosed by doctor: heart attack	EFO_0000612	Neale B	UKBB	European	2017	0.002451	0.0004382	2.227e-08	+	336683	7790	328893	1	risk diff	Neale-B_UKBB_EUR_2017
	rs1047891	A	C	White blood cell count	EFO_0004586	Astle W	27863252	European	2016	-0.02147	0.00384	2.255e-08	-	173480	0	173480	2	IVNT	Astle-W_Blood-Cell-Traits_EUR_2016
	rs7528419	A	G	Self-reported heart attack or myocardial infarction	EFO_0000612	Neale B	UKBB	European	2017	0.002435	0.0004361	2.36e-08	+	337159	7735	329424	1	risk diff	Neale-B_UKBB_EUR_2017
	rs58542926	C	T	Treatment with simvastatin	EFO_0007056	Neale B	UKBB	European	2017	0.008117	0.001456	2.492e-08	+	337159	38492	298667	1	risk diff	Neale-B_UKBB_EUR_2017
	rs2037511	A	G	Eosinophil percentage of white cells	EFO_0004586	Astle W	27863252	European	2016	-0.0267	0.004792	2.519e-08	-	173480	0	173480	2	IVNT	Astle-W_Blood-Cell-Traits_EUR_2016
	rs62007299	A	G	Impedance of arm right	-	Neale B	UKBB	European	2017	-0.0105	0.001887	2.632e-08	-	331279	0	331279	1	IVNT	Neale-B_UKBB_EUR_2017
	rs532436	A	G	Sitting height	EFO_0004339	Neale B	UKBB	European	2017	-0.0134	0.002414	2.855e-08	-	336172	0	336172	1	IVNT	Neale-B_UKBB_EUR_2017
	rs12123821	C	T	Itch intensity from mosquito bite	EFO_0008377	Jones AV	28199695	European	2017	-0.05334	0.009626	3e-08	-	-	-	-	-	unit increase	NHGRI-EBI_GWAS_Catalog
	rs62007299	A	G	Impedance of whole body	-	Neale B	UKBB	European	2017	-0.01133	0.002047	3.061e-08	-	331284	0	331284	1	IVNT	Neale-B_UKBB_EUR_2017
	rs532436	A	G	Lymphocyte percentage of white cells	EFO_0004586	Astle W	27863252	European	2016	0.0254	0.004592	3.162e-08	+	173480	0	173480	2	IVNT	Astle-W_Blood-Cell-Traits_EUR_2016
	rs73015021	A	G	Self-reported angina	EFO_0000378	Neale B	UKBB	European	2017	0.003617	0.0006543	3.244e-08	+	337159	10612	326547	1	risk diff	Neale-B_UKBB_EUR_2017
	rs1047891	A	C	Hip circumference	EFO_0005093	Neale B	UKBB	European	2017	0.01429	0.002587	3.278e-08	+	336601	0	336601	1	IVNT	Neale-B_UKBB_EUR_2017
	rs964184	C	G	Plateletcrit	EFO_0004586	Astle W	27863252	European	2016	0.02969	0.005375	3.32e-08	+	173480	0	173480	2	IVNT	Astle-W_Blood-Cell-Traits_EUR_2016
	rs2909218	C	T	Reticulocyte count	EFO_0004586	Astle W	27863252	European	2016	0.02468	0.004478	3.57e-08	+	173480	0	173480	2	IVNT	Astle-W_Blood-Cell-Traits_EUR_2016
	rs11127048	A	G	Hematocrit	EFO_0004586	Astle W	27863252	European	2016	0.02028	0.003691	3.905e-08	+	173480	0	173480	2	IVNT	Astle-W_Blood-Cell-Traits_EUR_2016
	rs62007299	A	G	Forced vital capacity	EFO_0004312	Neale B	UKBB	European	2017	-0.01196	0.002177	3.988e-08	-	307638	0	307638	1	IVNT	Neale-B_UKBB_EUR_2017
	rs73015021	A	G	Vascular or heart problems diagnosed by doctor: heart attack	EFO_0000612	Neale B	UKBB	European	2017	0.003082	0.0005624	4.249e-08	+	336683	7790	328893	1	risk diff	Neale-B_UKBB_EUR_2017
	rs1800775	A	C	Triglycerides lipoprotein fraction	NCIT_C906	Chasman DI	19936222	European	2009	NA	NA	4.27e-08	NA	17296	-	-	-	-	GRASP
	rs1972994	T	A	Types of physical activity in last 4 weeks: other exercises	EFO_0008002	Neale B	UKBB	European	2017	-0.007016	0.001281	4.345e-08	-	335599	162803	172796	1	risk diff	Neale-B_UKBB_EUR_2017
	rs532436	A	G	Treatment with atorvastatin	EFO_0007056	Neale B	UKBB	European	2017	0.002928	0.0005348	4.392e-08	+	337159	10167	326992	1	risk diff	Neale-B_UKBB_EUR_2017
	rs71383766	C	T	Mean corpuscular volume	EFO_0004586	Astle W	27863252	European	2016	0.01938	0.003547	4.655e-08	+	173480	0	173480	2	IVNT	Astle-W_Blood-Cell-Traits_EUR_2016
	rs964184	C	G	Eosinophil percentage of white cells	EFO_0004586	Astle W	27863252	European	2016	0.02857	0.005231	4.724e-08	+	173480	0	173480	2	IVNT	Astle-W_Blood-Cell-Traits_EUR_2016
	rs2934744	C	A	Platelet count	EFO_0004586	Astle W	27863252	European	2016	0.02073	0.003801	4.961e-08	+	173480	0	173480	2	IVNT	Astle-W_Blood-Cell-Traits_EUR_2016
	rs804280	C	A	Vascular or heart problems diagnosed by doctor: none of the above	-	Neale B	UKBB	European	2017	0.006131	0.001125	4.98e-08	+	336683	236530	100153	1	risk diff	Neale-B_UKBB_EUR_2017
Secondary	rs1065853	G	T	LDL cholesterol	EFO_0004611	Surakka I	25961943	European	2015	0.603	NA	4.94E-324	+	-	-	-	-	SD increase	NHGRI-EBI_GWAS_Catalog
	rs157595	G	A	Alzheimers disease	EFO_0000249	IGAP	24162737	European	2013	0.4518	0.0212	3.76e-101	+	54162	17008	37154	31	log OR	IGAP_Alzheimers_EUR_2013
	rs261291	T	C	HDL cholesterol	EFO_0004612	Surakka I	25961943	European	2015	-0.122	0.006173	6e-87	-	-	-	-	-	SD increase	NHGRI-EBI_GWAS_Catalog
	rs12997242	A	G	Self-reported high cholesterol	EFO_0008111	Neale B	UKBB	European	2017	0.01347	0.0008026	3.326e-63	+	337159	41296	295863	1	risk diff	Neale-B_UKBB_EUR_2017
	rs157595	G	A	Illnesses of mother: alzheimers disease or dementia	EFO_0000249	Neale B	UKBB	European	2017	0.01168	0.0007412	6.642e-56	+	309843	26757	283086	1	risk diff	Neale-B_UKBB_EUR_2017
	rs12997242	A	G	Low density lipoprotein	EFO_0004611	GLGC	24097068	European	2013	0.0837	0.0055	4.032e-48	+	75092	0	75092	60	IVNT	GLGC_LDL_EUR_2013
	rs157595	G	A	Self-reported high cholesterol	EFO_0008111	Neale B	UKBB	European	2017	0.01207	0.000839	6.988e-47	+	337159	41296	295863	1	risk diff	Neale-B_UKBB_EUR_2017
	rs1065853	G	T	Red cell distribution width	EFO_0004586	Astle W	27863252	European	2016	-0.08663	0.00686	1.457e-36	-	173480	0	173480	2	IVNT	Astle-W_Blood-Cell-Traits_EUR_2016
	rs157595	G	A	Illnesses of father: alzheimers disease or dementia	EFO_0000249	Neale B	UKBB	European	2017	0.00692	0.0005746	2.117e-33	+	292807	14024	278783	1	risk diff	Neale-B_UKBB_EUR_2017
	rs12997242	A	G	Total cholesterol	EFO_0004574	GLGC	24097068	European	2013	0.0667	0.0052	2.189e-33	+	83107	0	83107	60	IVNT	GLGC_TC_EUR_2013
	rs12997242	A	G	Medication for cholesterol, blood pressure or diabetes: cholesterol lowering medication	EFO_0007056	Neale B	UKBB	European	2017	0.01757	0.001532	2.089e-30	+	154702	35840	118862	1	risk diff	Neale-B_UKBB_EUR_2017
	rs1065853	G	T	High light scatter percentage of red cells	EFO_0004586	Astle W	27863252	European	2016	0.07855	0.006947	1.222e-29	+	173480	0	173480	2	IVNT	Astle-W_Blood-Cell-Traits_EUR_2016
	rs1065853	G	T	Immature fraction of reticulocytes	EFO_0004586	Astle W	27863252	European	2016	0.07533	0.006879	6.593e-28	+	173480	0	173480	2	IVNT	Astle-W_Blood-Cell-Traits_EUR_2016
	rs1065853	G	T	High light scatter reticulocyte count	EFO_0004586	Astle W	27863252	European	2016	0.07576	0.006947	1.081e-27	+	173480	0	173480	2	IVNT	Astle-W_Blood-Cell-Traits_EUR_2016
	rs3768013	G	A	Granulocyte percentage of myeloid white cells	EFO_0004586	Astle W	27863252	European	2016	0.03648	0.003698	5.775e-23	+	173480	0	173480	2	IVNT	Astle-W_Blood-Cell-Traits_EUR_2016
	rs3768013	G	A	Monocyte percentage of white cells	EFO_0004586	Astle W	27863252	European	2016	-0.03514	0.003687	1.583e-21	-	173480	0	173480	2	IVNT	Astle-W_Blood-Cell-Traits_EUR_2016
	rs12997242	A	G	Treatment with simvastatin	EFO_0007056	Neale B	UKBB	European	2017	0.007293	0.0007767	6.038e-21	+	337159	38492	298667	1	risk diff	Neale-B_UKBB_EUR_2017
	rs3768013	G	A	Monocyte count	EFO_0004586	Astle W	27863252	European	2016	-0.03433	0.003697	1.631e-20	-	173480	0	173480	2	IVNT	Astle-W_Blood-Cell-Traits_EUR_2016
	rs157595	G	A	Medication for cholesterol, blood pressure or diabetes: cholesterol lowering medication	EFO_0007056	Neale B	UKBB	European	2017	0.01485	0.001601	1.776e-20	+	154702	35840	118862	1	risk diff	Neale-B_UKBB_EUR_2017
	rs12997242	A	G	Treatment with cholesterol lowering medication	EFO_0007056	Neale B	UKBB	European	2017	0.01006	0.001114	1.672e-19	+	180203	22705	157498	1	risk diff	Neale-B_UKBB_EUR_2017
	rs6127099	A	T	Vitamin D levels	EFO_0004631	Manousaki D	28757204	Mixed	2017	-0.06	0.007064	2e-17	-	-	-	-	-	nmol/L decrease	NHGRI-EBI_GWAS_Catalog
	rs12997242	A	G	Treatment with atorvastatin	EFO_0007056	Neale B	UKBB	European	2017	0.003422	0.0004195	3.417e-16	+	337159	10167	326992	1	risk diff	Neale-B_UKBB_EUR_2017
	rs157595	G	A	Treatment with cholesterol lowering medication	EFO_0007056	Neale B	UKBB	European	2017	0.009405	0.001165	6.994e-16	+	180203	22705	157498	1	risk diff	Neale-B_UKBB_EUR_2017
	rs1065853	G	T	Reticulocyte fraction of red cells	EFO_0004586	Astle W	27863252	European	2016	0.05538	0.006958	1.74e-15	+	173480	0	173480	2	IVNT	Astle-W_Blood-Cell-Traits_EUR_2016
	rs3768013	G	A	Neutrophil percentage of white cells	EFO_0004586	Astle W	27863252	European	2016	0.02797	0.003694	3.67e-14	+	173480	0	173480	2	IVNT	Astle-W_Blood-Cell-Traits_EUR_2016
	rs1065853	G	T	Reticulocyte count	EFO_0004586	Astle W	27863252	European	2016	0.05187	0.006962	9.277e-14	+	173480	0	173480	2	IVNT	Astle-W_Blood-Cell-Traits_EUR_2016
	rs157595	G	A	Treatment with atorvastatin	EFO_0007056	Neale B	UKBB	European	2017	0.00308	0.0004385	2.177e-12	+	337159	10167	326992	1	risk diff	Neale-B_UKBB_EUR_2017
	rs56044892	C	T	Comparative height size at age 10	-	Neale B	UKBB	European	2017	-0.01418	0.00208	9.167e-12	-	332021	0	332021	1	-	Neale-B_UKBB_EUR_2017
	rs157595	G	A	Treatment with simvastatin	EFO_0007056	Neale B	UKBB	European	2017	0.005477	0.0008119	1.518e-11	+	337159	38492	298667	1	risk diff	Neale-B_UKBB_EUR_2017
	rs261291	T	C	Self-reported high cholesterol	EFO_0008111	Neale B	UKBB	European	2017	-0.005568	0.0008315	2.137e-11	-	337159	41296	295863	1	risk diff	Neale-B_UKBB_EUR_2017
	rs261291	T	C	Age-related macular degeneration	EFO_0001365	Fritsche LG	26691988	European	2015	NA	NA	2.81e-11	+	33976	16144	17832	26	log OR	Fritsche-L_AMD_EUR_2016
	rs56044892	C	T	Qualifications: college or university degree	EFO_0004784	Neale B	UKBB	European	2017	0.009397	0.001428	4.754e-11	+	334070	106305	227765	1	risk diff	Neale-B_UKBB_EUR_2017
	rs12997242	A	G	Medication for cholesterol, blood pressure or diabetes: none of the above	EFO_0007056	Neale B	UKBB	European	2017	-0.01124	0.001714	5.422e-11	-	154702	103004	51698	1	risk diff	Neale-B_UKBB_EUR_2017
	rs157595	G	A	Red cell distribution width	EFO_0004586	Astle W	27863252	European	2016	-0.02259	0.003478	8.361e-11	-	173480	0	173480	2	IVNT	Astle-W_Blood-Cell-Traits_EUR_2016
	rs12997242	A	G	Coronary artery disease	EFO_0000378;EFO_0001645	van der Harst P	29212778	Mixed	2018	0.037	0.0057	1.055e-10	+	547261	122733	424528	2	log OR	van-der-Harst-P_CAD_Mixed_2018
	rs56044892	C	T	Trunk fat-free mass	-	Neale B	UKBB	European	2017	-0.01195	0.00192	4.883e-10	-	331030	0	331030	1	IVNT	Neale-B_UKBB_EUR_2017
	rs56044892	C	T	Trunk predicted mass	-	Neale B	UKBB	European	2017	-0.01188	0.001913	5.34e-10	-	330995	0	330995	1	IVNT	Neale-B_UKBB_EUR_2017
	rs261291	T	C	High density lipoprotein	EFO_0004612	Prins B	28887542	European	2017	-0.1	0.02	8.125e-10	-	9961	0	9961	1	IVNT	Prins-B_HDL_EUR_2017
	rs12997242	A	G	Treatment with ezetimibe	EFO_0007056	Neale B	UKBB	European	2017	0.001153	0.0001886	9.582e-10	+	337159	1997	335162	1	risk diff	Neale-B_UKBB_EUR_2017
	rs56044892	C	T	Fluid intelligence score	-	Neale B	UKBB	European	2017	0.06833	0.01131	1.512e-09	+	108818	0	108818	1	-	Neale-B_UKBB_EUR_2017
	rs1065853	G	T	LDL cholesterol	EFO_0004195	Wood	23696881	Mixed	2013	NA	NA	1.76e-09	NA	1210	-	-	-	-	GRASP
	rs10832289	A	T	Hip circumference	EFO_0005093	Neale B	UKBB	European	2017	0.01459	0.002444	2.394e-09	+	336601	0	336601	1	IVNT	Neale-B_UKBB_EUR_2017
	rs157595	G	A	Treatment with lipitor 10mg tablet	EFO_0007056	Neale B	UKBB	European	2017	0.001276	0.0002142	2.6e-09	+	337159	2361	334798	1	risk diff	Neale-B_UKBB_EUR_2017
	rs3768013	G	A	Eosinophil percentage of granulocytes	EFO_0004586	Astle W	27863252	European	2016	-0.02191	0.003704	3.312e-09	-	173480	0	173480	2	IVNT	Astle-W_Blood-Cell-Traits_EUR_2016
	rs56044892	C	T	Arm predicted mass right	-	Neale B	UKBB	European	2017	-0.01112	0.001892	4.219e-09	-	331216	0	331216	1	IVNT	Neale-B_UKBB_EUR_2017
	rs3768013	G	A	Neutrophil percentage of granulocytes	EFO_0004586	Astle W	27863252	European	2016	0.02168	0.003704	4.801e-09	+	173480	0	173480	2	IVNT	Astle-W_Blood-Cell-Traits_EUR_2016
	rs56044892	C	T	Educational attainment years of education	EFO_0004784	SSGAC	27225129	European	2016	NA	NA	5e-09	NA	-	-	-	-	-	NHGRI-EBI_GWAS_Catalog
	rs56044892	C	T	Arm fat-free mass left	-	Neale B	UKBB	European	2017	-0.01128	0.001938	5.873e-09	-	331159	0	331159	1	IVNT	Neale-B_UKBB_EUR_2017
	rs56044892	C	T	Arm fat-free mass right	-	Neale B	UKBB	European	2017	-0.01103	0.001899	6.271e-09	-	331221	0	331221	1	IVNT	Neale-B_UKBB_EUR_2017
	rs6127099	A	T	Self-reported kidney stone or ureter stone/bladder stone	EFO_0003845	Neale B	UKBB	European	2017	0.001428	0.000247	7.449e-09	+	337159	2694	334465	1	risk diff	Neale-B_UKBB_EUR_2017
	rs56044892	C	T	Arm predicted mass left	-	Neale B	UKBB	European	2017	-0.01111	0.00193	8.567e-09	-	331146	0	331146	1	IVNT	Neale-B_UKBB_EUR_2017
	rs56044892	C	T	Whole body water mass	-	Neale B	UKBB	European	2017	-0.01099	0.00193	1.232e-08	-	331315	0	331315	1	IVNT	Neale-B_UKBB_EUR_2017
	rs157595	G	A	Plateletcrit	EFO_0004586	Astle W	27863252	European	2016	-0.02041	0.003593	1.333e-08	-	173480	0	173480	2	IVNT	Astle-W_Blood-Cell-Traits_EUR_2016
	rs56044892	C	T	Whole body fat-free mass	-	Neale B	UKBB	European	2017	-0.01094	0.001927	1.359e-08	-	331291	0	331291	1	IVNT	Neale-B_UKBB_EUR_2017
	rs157595	G	A	Forced vital capacity	EFO_0004312	Neale B	UKBB	European	2017	0.01178	0.002078	1.467e-08	+	307638	0	307638	1	IVNT	Neale-B_UKBB_EUR_2017
	rs2229742	G	C	Birth weight	EFO_0004344	Horikoshi M	27680694	Mixed	2016	0.0337	0.006005	2e-08	+	-	-	-	-	unit increase	NHGRI-EBI_GWAS_Catalog
	rs12997242	A	G	Treatment with rosuvastatin	EFO_0007056	Neale B	UKBB	European	2017	0.00107	0.0001928	2.916e-08	+	337159	2089	335070	1	risk diff	Neale-B_UKBB_EUR_2017
	rs157595	G	A	Total cholesterol	EFO_0004574	Prins B	28887542	European	2017	0.08	0.02	4.119e-08	+	9961	0	9961	1	IVNT	Prins-B_Total-Cholesterol_EUR_2017
